# Supplementary material for: An improved parameterization procedure for NDDO-descendant semi-empirical methods
Source: J Mol Model. 2023 Mar 28;29(4):118. doi: 10.1007/s00894-023-05499-3 (PMC10050048; doi:10.1007/s00894-023-05499-3)
Supplement: Supplementary file 2 — Supplementary file2 (TXT 1435 KB) [file 894_2023_5499_MOESM2_ESM.txt]

H1, RHF, CHARGE=1, MULT=1
HF=365.7
1    H    0    0    0
---
H1, UHF, CHARGE=0, MULT=2
HF=52.1
1    H    0    0    0
---
H2, RHF, CHARGE=0, MULT=1
HF=0, IE=15.4
1    H    0.331664257    -0.010000000    -0.010000000
2    H    -0.331664257    -0.010000000    -0.010000000
EXPGEOM
1    H    0.371300000    0.000000000    0.000000000
2    H    -0.371300000    0.000000000    0.000000000
---
C1, UHF, CHARGE=1, MULT=2
HF=430.6
1    C    0    0    0
---
C1, UHF, CHARGE=0, MULT=3
HF=170.9
1    C    0    0    0
---
H1C1, UHF, CHARGE=0, MULT=2
HF=142.4
1    C    0.000000000    2.000000000    0.000000000
2    H    0.000000000    2.000000000    1.098011582
---
H2C1, RHF, CHARGE=0, MULT=1
HF=99.8
1    C    0.330140612    -0.010000000    -0.022014279
2    H    -0.348909250    -0.010000000    0.832051876
3    H    -0.221442589    -0.010000000    -0.963534882
EXPGEOM
1    C    0.106700000    0.000000000    0.000000000
2    H    -0.320200000    0.000000000    0.993400000
3    H    -0.320200000    0.000000000    -0.993400000
---
H2C1, UHF, CHARGE=0, MULT=3
HF=99.8
1    C    0.028272289    0.002210737    -0.002505502
2    H    -0.267372093    -0.018024304    1.006803715
3    H    -0.168921821    0.014944742    -1.035651495
EXPGEOM
1    C    0.106700000    0.000000000    0.000000000
2    H    -0.320200000    0.000000000    0.993400000
3    H    -0.320200000    0.000000000    -0.993400000
---
H3C1, RHF, CHARGE=1, MULT=1
HF=261
1    C    0.000000000    0.000000000    0.000000000
2    H    -0.000000000    0.000000000    -1.098159290
3    H    -0.951033843    0.000000000    0.549079645
4    H    0.951033843    0.000000000    0.549079645
EXPGEOM
1    C    0.000000000    0.000000000    0.000000000
2    H    0.000000000    0.000000000    1.095400000
3    H    0.000000000    0.948700000    -0.547700000
4    H    0.000000000    -0.948700000    -0.547700000
---
H4C1, RHF, CHARGE=0, MULT=1
HF=-17.9, IE=13.6
1    C    -0.002109905    0.002109805    -0.002109843
2    H    0.635848274    0.639091331    0.635846910
3    H    0.635846971    -0.635848277    -0.639091242
4    H    -0.639091099    -0.635846998    0.635848354
5    H    -0.639693041    0.639692700    -0.639692831
EXPGEOM
1    C    0.000000000    0.000000000    0.000000000
2    H    0.630400000    0.630400000    0.630400000
3    H    0.630400000    -0.630400000    -0.630400000
4    H    -0.630400000    -0.630400000    0.630400000
5    H    -0.630400000    0.630400000    -0.630400000
---
H2C2, RHF, CHARGE=0, MULT=1
HF=54.3, IE=11.4
1    C    0.597385389    0.000000000    0.000000000
2    C    -0.597385389    0.000000000    0.000000000
3    H    1.648326422    0.000000000    0.000000000
4    H    -1.648326422    0.000000000    0.000000000
EXPGEOM
1    C    0.599700000    0.000000000    0.000000000
2    C    -0.599700000    0.000000000    0.000000000
3    H    1.662000000    0.000000000    0.000000000
4    H    -1.662000000    0.000000000    0.000000000
---
H3C2, RHF, CHARGE=1, MULT=1
HF=266
1    C    0.000000000    0.000000000    0.000000000
2    C    0.000000000    1.285301930    0.000000000
3    H    0.000000000    2.352436000    -0.000020717
4    H    -0.352748393    -0.621995606    0.842358180
5    H    0.352585636    -0.621580107    -0.842761049
EXPGEOM
1    H    -1.146200000    0.000000000    0.948300000
2    C    -0.584700000    0.000000000    0.000000000
3    C    0.673900000    0.000000000    0.000000000
4    H    -1.146200000    0.000000000    -0.948300000
5    H    1.757500000    0.000000000    0.000000000
---
H3C2, UHF, CHARGE=0, MULT=2
HF=59.6
1    C    0.000000000    0.000000000    0.000000000
2    C    0.000000000    1.306649284    0.000000000
3    H    0.000000000    2.355370242    0.000000000
4    H    -0.057066192    -0.594074326    0.913852202
5    H    0.057045813    -0.593816349    -0.914014247
EXPGEOM
1    C    0.000000071    -0.108746090    0.693904737
2    C    -0.000000096    0.047111511    -0.603724177
3    H    -0.000000091    -0.269457622    1.730411538
4    H    0.000000092    -0.791229815    -1.302477509
5    H    0.000000086    1.028345042    -1.081839773
---
H4C2, UHF, CHARGE=1, MULT=2
HF=257
1    C    0.000000000    0.000000000    0.000000000
2    C    0.000000000    1.421626560    0.000000000
3    H    0.000000000    1.997810054    0.929353699
4    H    -0.391490177    -0.577373943    0.841931576
5    H    0.388820100    -0.575971552    -0.844211745
6    H    0.001696423    1.998561295    -0.928809372
EXPGEOM
1    C    0.710200000    0.000000000    0.000000000
2    C    -0.710200000    0.000000000    0.000000000
3    H    1.268700000    0.000000000    0.935200000
4    H    1.268700000    0.000000000    -0.935200000
5    H    -1.268700000    0.000000000    0.935200000
6    H    -1.268700000    0.000000000    -0.935200000
---
H4C2, RHF, CHARGE=0, MULT=1
HF=12.5, IE=10.51
1    C    0.667272761    0.000000000    -0.004308789
2    C    -0.667272761    0.000000000    0.004308790
3    H    1.269732555    0.000000000    0.902979043
4    H    1.257380268    0.000000000    -0.919470263
5    H    -1.269732555    0.000000000    -0.902979043
6    H    -1.257380268    0.000000000    0.919470263
EXPGEOM
1    C    0.664200000    0.000000000    0.000000000
2    C    -0.664200000    0.000000000    0.000000000
3    H    1.239000000    0.000000000    0.921500000
4    H    1.239000000    0.000000000    -0.921500000
5    H    -1.239000000    0.000000000    -0.921500000
6    H    -1.239000000    0.000000000    0.921500000
---
H4C2, RHF, CHARGE=0, MULT=1
HF=90.3
1    C    0.000000000    0.000000000    0.000000000
2    C    0.000000000    1.462361850    0.000000000
3    H    0.000000000    -0.361918691    1.051274014
4    H    -0.854068281    -0.483215857    -0.522901646
5    H    0.939432225    -0.350862946    -0.480630665
6    H    -0.778250487    2.003839255    -0.527855116
EXPGEOM
1    C    0.000000000    0.065900000    0.871500000
2    C    0.000000000    0.065900000    -0.594700000
3    H    0.000000000    -0.929000000    1.322000000
4    H    0.000000000    1.079900000    -1.003300000
5    H    0.876300000    -0.470600000    -0.989900000
6    H    -0.876300000    -0.470600000    -0.989900000
---
H5C2, RHF, CHARGE=1, MULT=1
HF=216
1    C    0.000000000    0.000000000    0.000000000
2    C    0.000000000    1.457600590    0.000000000
3    H    0.000000000    1.891190744    1.024872616
4    H    0.834467992    1.892670589    -0.595354604
5    H    -0.953395536    1.799735274    -0.495366068
6    H    -0.400269573    -0.578208317    0.840216909
7    H    0.389068117    -0.577335651    -0.846124208
EXPGEOM
1    H    1.055200000    0.000000000    0.000000000
2    C    -0.064000000    0.000000000    0.691200000
3    C    -0.064000000    0.000000000    -0.691200000
4    H    -0.071700000    0.935400000    1.249600000
5    H    -0.071700000    -0.935400000    1.249600000
6    H    -0.071700000    -0.935400000    -1.249600000
7    H    -0.071700000    0.935400000    -1.249600000
---
H5C2, UHF, CHARGE=0, MULT=2
HF=25
1    C    0.000000000    0.000000000    0.000000000
2    C    0.000000000    1.475310220    0.000000000
3    H    0.000000000    1.885519649    1.031539202
4    H    0.882972630    1.887502416    -0.531152626
5    H    -0.910553587    1.858627039    -0.512524873
6    H    -0.487005000    -0.564063100    0.785071839
7    H    0.474946731    -0.565192771    -0.791544562
EXPGEOM
1    C    0.000000000    -0.010900000    -0.693100000
2    C    0.000000000    -0.010900000    0.794600000
3    H    0.000000000    1.012100000    -1.108300000
4    H    0.886800000    -0.508000000    -1.101800000
5    H    -0.886800000    -0.508000000    -1.101800000
6    H    -0.926500000    0.067300000    1.351600000
7    H    0.926500000    0.067300000    1.351600000
---
H6C2, RHF, CHARGE=0, MULT=1
HF=-20, IE=12
1    C    0.760473919    0.003148967    -0.003015508
2    C    -0.760473919    0.003148967    0.003015508
3    H    1.165664482    0.004200547    1.029446173
4    H    1.160845896    -0.892018392    -0.521281685
5    H    1.157579713    0.899126580    -0.522377155
6    H    -1.165664482    0.004200547    -1.029446173
7    H    -1.160845896    -0.892018392    0.521281685
8    H    -1.157579713    0.899126580    0.522377155
EXPGEOM
1    C    0.765300000    0.000000000    0.000000000
2    C    -0.765300000    0.000000000    0.000000000
3    H    1.163700000    0.000000000    1.019700000
4    H    1.163700000    -0.883100000    -0.509900000
5    H    1.163700000    0.883100000    -0.509900000
6    H    -1.163700000    0.000000000    -1.019700000
7    H    -1.163700000    -0.883100000    0.509900000
8    H    -1.163700000    0.883100000    0.509900000
---
C3, RHF, CHARGE=0, MULT=1
HF=196, IE=11.1
1    C    0.000000000    0.000000000    0.000000000
2    C    0.000000000    1.289765220    0.000000000
3    C    0.000000000    2.579530430    0.000006380
EXPGEOM
1    C    0.114900000    0.000000000    0.000000000
2    C    -0.057400000    0.000000000    1.281100000
3    C    -0.057400000    0.000000000    -1.281100000
---
H3C3, RHF, CHARGE=1, MULT=1
HF=257
1    C    0.000000000    0.000000000    0.000000000
2    C    0.000000000    1.412108010    0.000000000
3    C    0.000000000    0.705531538    1.223120579
4    H    -0.000000022    -0.928515500    -0.536903044
5    H    -0.000001702    2.341346238    -0.535631834
6    H    0.000002175    0.706150183    2.295675910
EXPGEOM
1    C    0.000000000    0.000000000    0.785700000
2    C    0.000000000    0.680400000    -0.392800000
3    C    0.000000000    -0.680400000    -0.392800000
4    H    0.000000000    0.000000000    1.867600000
5    H    0.000000000    1.617400000    -0.933800000
6    H    0.000000000    -1.617400000    -0.933800000
---
H3C3, RHF, CHARGE=1, MULT=1
HF=281
1    C    0.000000000    2.000000000    0.000000000
2    C    0.000000000    2.000000000    1.224478500
3    H    0.000000000    2.000000000    -1.062084880
4    C    -0.000000000    2.000000000    2.585089830
5    H    0.466967001    1.193494521    3.160805627
6    H    -0.467202589    2.806242843    3.160967278
EXPGEOM
1    C    -1.239900000    0.000000000    0.000000000
2    C    0.105200000    0.000000000    0.000000000
3    C    1.332500000    0.000000000    0.000000000
4    H    -1.797000000    0.000000000    0.938800000
5    H    -1.797000000    0.000000000    -0.938800000
6    H    2.407100000    0.000000000    0.000000000
---
H4C3, RHF, CHARGE=0, MULT=1
HF=45.6, IE=10.07
1    C    -0.000051684    -0.000582416    -0.000318291
2    C    1.305823994    -0.002271376    0.002549445
3    C    -1.305930131    0.002447688    -0.002193376
4    H    1.894592338    -0.001257067    0.920441859
5    H    1.899827143    -0.004804246    -0.911943660
6    H    -1.895304236    0.919846097    -0.004768947
7    H    -1.901298345    -0.910994362    -0.001404238
EXPGEOM
1    C    0.000000000    0.000000000    0.000000000
2    C    1.302300000    0.000000000    0.000000000
3    C    -1.302300000    0.000000000    0.000000000
4    H    1.868200000    0.000000000    0.927100000
5    H    1.868200000    0.000000000    -0.927100000
6    H    -1.868200000    0.927100000    0.000000000
7    H    -1.868200000    -0.927100000    0.000000000
---
H4C3, RHF, CHARGE=0, MULT=1
HF=66.2, DIP=0.45, IE=9.86
1    C    0.000000000    0.000000000    0.000000000
2    C    1.512740660    0.000000000    0.000000000
3    C    0.582832117    1.193198627    0.000000000
4    H    0.536942049    2.254131693    -0.000079732
5    H    -0.864841754    -0.616204590    -0.000110466
6    H    2.066301671    -0.270521255    -0.907623677
7    H    2.066261446    -0.271460823    0.893790386
---
H4C3, RHF, CHARGE=0, MULT=1
HF=44.4, DIP=0.78, IE=10.37
1    H    -1.626758579    -0.894740519    -0.520370529
2    H    -1.620217456    0.902275533    -0.528924856
3    H    -1.627775005    0.011123061    1.031396237
4    H    2.466268102    -0.001056138    0.000985901
5    C    1.415594963    -0.000225867    -0.000369904
6    C    0.218450578    0.001114350    -0.001778276
7    C    -1.226413570    0.004765339    -0.004874411
EXPGEOM
1    H    -1.629100000    -0.885600000    -0.511300000
2    H    -1.629100000    0.885600000    -0.511300000
3    H    -1.629100000    0.000000000    1.022600000
4    H    2.482600000    0.000000000    0.000000000
5    C    1.421000000    0.000000000    0.000000000
6    C    0.219100000    0.000000000    0.000000000
7    C    -1.239300000    0.000000000    0.000000000
---
H5C3, RHF, CHARGE=1, MULT=1
HF=226
1    H    0.000000000    0.000000000    0.000000000
2    C    0.000000000    1.100794050    0.000000000
3    C    0.000000000    1.731487829    1.240502867
4    C    0.000000000    1.730812611    -1.240847622
5    H    0.000004012    1.157649745    2.171176047
6    H    -0.000004839    2.817177654    1.366186547
7    H    -0.000005029    1.156701047    -2.171325908
8    H    0.000005750    2.816441749    -1.367054603
EXPGEOM
1    C    0.494900000    0.000000000    0.000000000
2    H    1.580300000    0.000000000    0.000000000
3    C    -0.211100000    0.000000000    1.188600000
4    C    -0.211100000    0.000000000    -1.188600000
5    H    0.291500000    0.000000000    2.154300000
6    H    0.291500000    0.000000000    -2.154300000
7    H    -1.299600000    0.000000000    1.198800000
8    H    -1.299600000    0.000000000    -1.198800000
---
H5C3, RHF, CHARGE=1, MULT=1
HF=235
1    C    0.000000000    1.662325418    0.000000000
2    C    -0.265303210    0.293800103    0.611706849
3    C    0.316396991    0.431787686    -0.729910654
4    H    0.807921069    2.300298421    0.373553986
5    H    -0.827376219    2.298569863    -0.334268187
6    H    -1.286283760    -0.082804777    0.728065336
7    H    0.348501939    -0.082156200    1.437333167
8    H    0.696654043    -0.043155936    -1.607532297
---
H5C3, RHF, CHARGE=1, MULT=1
HF=237
1    C    0.000000000    0.000000000    0.000000000
2    C    0.000000000    1.293897860    0.000000000
3    C    0.000000000    2.722034380    0.000000000
4    H    -0.000000019    3.077631591    -1.064812405
5    H    0.917927915    3.133858479    0.479871644
6    H    -0.906413660    3.157062801    0.506910176
7    H    -0.000000016    -0.610018536    -0.916518188
8    H    0.000000016    -0.604750373    0.920660084
---
H5C3, UHF, CHARGE=0, MULT=2
HF=40
1    C    0.000000000    0.000000000    0.000000000
2    C    0.000000000    1.397184480    0.000000000
3    C    0.000000000    2.222081422    1.127880711
4    H    0.000000000    1.841004704    2.144576784
5    H    0.000932118    3.304470070    1.039864537
6    H    0.000000000    1.893318688    -0.977996355
7    H    -0.000000000    -0.568011803    -0.925569889
8    H    0.000000000    -0.595985216    0.907604478
EXPGEOM
1    C    0.443200000    0.000000000    0.000000000
2    H    1.531600000    0.000000000    0.000000000
3    C    -0.196100000    0.000000000    1.225900000
4    C    -0.196100000    0.000000000    -1.225900000
5    H    0.360500000    0.000000000    2.155500000
6    H    0.360500000    0.000000000    -2.155500000
7    H    -1.279300000    0.000000000    1.291900000
8    H    -1.279300000    0.000000000    -1.291900000
---
H6C3, RHF, CHARGE=0, MULT=1
HF=12.7, IE=11
1    C    0.003825017    0.001574296    0.875978202
2    C    0.004244677    0.763631384    -0.445619672
3    C    -0.005121029    -0.761920016    -0.444624635
4    H    0.908243187    -0.004757679    1.495258815
5    H    0.908476855    1.297680263    -0.759758343
6    H    0.892949712    -1.306615617    -0.758371968
7    H    -0.895942915    0.007946506    1.501910287
8    H    -0.895527695    1.308251817    -0.754433611
9    H    -0.910971637    -1.296500066    -0.752835270
EXPGEOM
1    C    0.000000000    0.000000000    0.869500000
2    C    0.000000000    0.753000000    -0.434700000
3    C    0.000000000    -0.753000000    -0.434700000
4    H    0.909300000    0.000000000    1.460600000
5    H    0.909300000    1.264900000    -0.730300000
6    H    0.909300000    -1.264900000    -0.730300000
7    H    -0.909300000    0.000000000    1.460600000
8    H    -0.909300000    1.264900000    -0.730300000
9    H    -0.909300000    -1.264900000    -0.730300000
---
H6C3, RHF, CHARGE=0, MULT=1
HF=4.9, DIP=0.37, IE=9.88
1    C    -0.005082703    -1.140548940    -0.500049733
2    C    -0.001768944    -0.000806215    0.468295917
3    C    -0.006606847    1.306462072    0.172886393
4    H    -0.013940618    1.706729460    -0.839716214
5    H    -0.003372550    2.077957505    0.942124000
6    H    0.005716497    -0.313309393    1.518892851
7    H    -0.007005996    -0.811857706    -1.559207090
8    H    0.892000503    -1.777675983    -0.348665414
9    H    -0.902175618    -1.776698027    -0.345503506
EXPGEOM
1    C    0.000000000    -1.137600000    -0.507500000
2    C    0.000000000    0.000000000    0.473400000
3    C    0.000000000    1.291300000    0.154200000
4    H    0.000000000    1.625400000    -0.880100000
5    H    0.000000000    2.068700000    0.911600000
6    H    0.000000000    -0.285800000    1.524800000
7    H    0.000000000    -0.774900000    -1.539300000
8    H    0.879700000    -1.777800000    -0.368900000
9    H    -0.879700000    -1.777800000    -0.368900000
---
H7C3, UHF, CHARGE=0, MULT=2
HF=16.8
1    C    0.000000000    0.000000000    0.000000000
2    C    0.000000000    1.482947490    0.000000000
3    C    0.000000000    -0.852355770    1.214403624
4    H    0.000592575    -0.505542350    -0.964086603
5    H    0.492114762    1.880338276    -0.912254366
6    H    -1.043175877    1.868543149    0.014209045
7    H    0.528302665    1.908258298    0.878268593
8    H    -0.490907022    -1.827719815    1.015121737
9    H    -0.529721054    -0.378623304    2.066597176
10    H    1.043056846    -1.060896790    1.539077214
EXPGEOM
1    C    0.000000000    -0.013300000    0.537800000
2    C    1.295700000    -0.013300000    -0.198900000
3    C    -1.295700000    -0.013300000    -0.198900000
4    H    0.000000000    0.277400000    1.581600000
5    H    1.285900000    -0.733400000    -1.021600000
6    H    -1.285900000    -0.733400000    -1.021600000
7    H    1.507100000    0.969300000    -0.645100000
8    H    2.133500000    -0.255200000    0.456200000
9    H    -1.507100000    0.969300000    -0.645100000
10    H    -2.133500000    -0.255200000    0.456200000
---
H8C3, RHF, CHARGE=0, MULT=1
HF=-24.8, DIP=0.08, IE=11.5
1    C    0.562179883    -0.001959122    -0.000816915
2    C    -0.256387052    0.001996076    1.291789362
3    C    -0.254657618    -0.001918317    -1.294458535
4    H    1.237508957    0.885264389    -0.001779757
5    H    1.230615926    -0.894467493    0.000881338
6    H    0.416688896    0.000123955    2.173876673
7    H    0.419595741    0.000937646    -2.175651103
8    H    -0.903275477    0.899645995    1.367579872
9    H    -0.907054665    -0.892706973    1.367572143
10    H    -0.901293318    -0.899461678    -1.372311654
11    H    -0.905754348    0.892529537    -1.369884737
EXPGEOM
1    C    0.586800000    0.000000000    0.000000000
2    C    -0.259900000    0.000000000    1.276100000
3    C    -0.259900000    0.000000000    -1.276100000
4    H    1.246800000    0.876500000    0.000000000
5    H    1.246800000    -0.876500000    0.000000000
6    H    0.366000000    0.000000000    2.174300000
7    H    0.366000000    0.000000000    -2.174300000
8    H    -0.906900000    0.883500000    1.320400000
9    H    -0.906900000    -0.883500000    1.320400000
10    H    -0.906900000    -0.883500000    -1.320400000
11    H    -0.906900000    0.883500000    -1.320400000
---
C4, UHF, CHARGE=0, MULT=3
HF=232
1    C    0.000000000    0.000000000    0.000000000
2    C    0.000000000    1.314467467    0.000000000
3    C    0.000000000    2.593808313    0.000003901
4    C    0.000000777    3.908275782    0.000012317
EXPGEOM
1    C    0.639676057    -0.000000000    -0.000000000
2    C    -0.639676058    -0.000000000    0.000000000
3    C    1.954121073    0.000000000    0.000000000
4    C    -1.954121072    0.000000000    -0.000000000
---
H2C4, RHF, CHARGE=0, MULT=1
HF=113, IE=10.17
1    C    0.683875887    0.000000000    0.000000000
2    C    -0.683875887    0.000000000    0.000000000
3    C    1.883403311    0.000000000    0.000000000
4    C    -1.883403311    0.000000000    0.000000000
5    H    2.933892771    0.000000000    0.000000000
6    H    -2.933892774    0.000000000    0.000000000
EXPGEOM
1    C    0.682800000    0.000000000    0.000000000
2    C    -0.682800000    0.000000000    0.000000000
3    C    1.888600000    0.000000000    0.000000000
4    C    -1.888600000    0.000000000    0.000000000
5    H    2.950500000    0.000000000    0.000000000
6    H    -2.950500000    0.000000000    0.000000000
---
H4C4, RHF, CHARGE=0, MULT=1
HF=72.8, IE=9.1
1    C    -0.010000000    0.571704665    -0.548834154
2    C    -0.010000000    0.003252367    0.749086013
3    C    -0.010000000    -0.119325624    -1.702544937
4    C    -0.010000000    -0.457660234    1.855340764
5    H    -0.010000000    1.668539089    -0.565086428
6    H    -0.010000000    0.373011634    -2.673920967
7    H    -0.010000000    -1.206187108    -1.761706992
8    H    -0.010000000    -0.861553273    2.825138877
EXPGEOM
1    C    0.000000000    0.581400000    -0.556500000
2    C    0.000000000    0.000000000    0.742900000
3    C    0.000000000    -0.120000000    -1.693800000
4    C    0.000000000    -0.455500000    1.858300000
5    H    0.000000000    1.668500000    -0.584500000
6    H    0.000000000    0.377600000    -2.657400000
7    H    0.000000000    -1.204100000    -1.696700000
8    H    0.000000000    -0.877400000    2.832900000
---
H4C4, RHF, CHARGE=0, MULT=1
HF=83, IE=9.15
1    H    0.000000000    0.000000000    0.000000000
2    C    0.000000000    1.089797590    0.000000000
3    C    0.000000000    1.802892321    1.099565331
4    C    0.000000000    2.494064439    2.165326815
5    C    0.000000000    3.207275708    3.265071846
6    H    -0.000029600    2.757573626    4.257823067
7    H    0.000015975    1.538926102    -0.993351679
8    H    0.000025817    4.297114078    3.259673511
EXPGEOM
1    C    0.632800000    0.000000000    0.000000000
2    C    -0.632800000    0.000000000    0.000000000
3    C    1.945400000    0.000000000    0.000000000
4    C    -1.945400000    0.000000000    0.000000000
5    H    2.514200000    0.000000000    0.926100000
6    H    2.514200000    0.000000000    -0.926100000
7    H    -2.514200000    0.000000000    0.926100000
8    H    -2.514200000    0.000000000    -0.926100000
---
H6C4, RHF, CHARGE=0, MULT=1
HF=38.8, IE=9.15
1    C    0.000000000    0.000000000    0.000000000
2    C    0.000000000    1.305704480    0.000000000
3    C    -0.000000000    2.616561460    0.000000000
4    C    -0.000000000    3.496546442    1.213049906
5    H    -0.923029239    -0.582128055    0.000000000
6    H    0.901170679    -0.598345767    0.000000000
7    H    -0.000000000    3.154665916    -0.955978387
8    H    -0.000000000    2.918578606    2.159473013
9    H    0.902233033    4.144512886    1.214896943
10    H    -0.886742277    4.147770537    1.214906229
EXPGEOM
1    C    0.000000000    -0.677100000    1.827100000
2    C    0.000000000    0.000000000    0.713500000
3    C    0.000000000    0.678100000    -0.400000000
4    C    0.000000000    0.069800000    -1.782100000
5    H    0.926200000    -0.975900000    2.311100000
6    H    -0.926200000    -0.975900000    2.311100000
7    H    0.000000000    1.766400000    -0.343400000
8    H    0.000000000    -1.021000000    -1.732400000
9    H    -0.881800000    0.390800000    -2.348600000
10    H    0.881800000    0.390800000    -2.348600000
---
H6C4, RHF, CHARGE=0, MULT=1
HF=26, IE=9.08
1    C    0.000000000    -0.316965541    0.660592339
2    C    0.000000000    0.316962422    -0.660590730
3    C    0.000000000    0.328379265    1.840062904
4    C    0.000000000    -0.328370821    -1.840060424
5    H    0.000000000    -1.413261403    0.661795069
6    H    0.000000000    1.413265588    -0.661796230
7    H    0.000000000    -0.201597245    2.791724574
8    H    0.000000000    1.411653920    1.947519812
9    H    0.000000000    0.201546923    -2.791771761
10    H    0.000000000    -1.411712794    -1.947561627
EXPGEOM
1    C    0.000000000    -0.325300000    0.652500000
2    C    0.000000000    0.325300000    -0.652500000
3    C    0.000000000    0.325300000    1.819900000
4    C    0.000000000    -0.325300000    -1.819900000
5    H    0.000000000    -1.414100000    0.639200000
6    H    0.000000000    1.414100000    -0.639200000
7    H    0.000000000    -0.199700000    2.768900000
8    H    0.000000000    1.410700000    1.867200000
9    H    0.000000000    0.199700000    -2.768900000
10    H    0.000000000    -1.410700000    -1.867200000
---
H6C4, RHF, CHARGE=0, MULT=1
HF=39.5, IE=10.2
1    C    0.000000000    0.000000000    0.000000000
2    C    0.000000000    1.197098590    0.000000000
3    C    -0.000000000    2.647341100    0.000000000
4    C    -0.000000000    3.275753998    1.400151542
5    H    0.000000000    -1.050718350    0.000000000
6    H    0.897707488    3.008153287    -0.559543385
7    H    -0.885621947    3.015584667    -0.571067883
8    H    -0.000000000    4.382556393    1.320847558
9    H    -0.902084499    2.981026039    1.974197573
10    H    0.883532587    2.979032162    1.978081077
EXPGEOM
1    C    0.000000000    -0.660400000    -1.856200000
2    C    0.000000000    0.000000000    -0.851300000
3    C    0.000000000    0.750600000    0.403400000
4    C    0.000000000    -0.160600000    1.643800000
5    H    0.000000000    -1.227600000    -2.753800000
6    H    0.877500000    1.408300000    0.425700000
7    H    -0.877500000    1.408300000    0.425700000
8    H    0.000000000    0.440700000    2.557900000
9    H    -0.883900000    -0.803700000    1.653200000
10    H    0.883900000    -0.803700000    1.653200000
---
H6C4, RHF, CHARGE=0, MULT=1
HF=34.7, IE=9.6
1    C    0.599732216    0.000827445    -0.002213842
2    C    -0.599815819    0.000845394    -0.002205076
3    C    2.043923202    -0.002331621    0.000712324
4    C    -2.043975029    0.002207142    0.000791584
5    H    2.439747840    -0.003270088    1.039251134
6    H    2.440931401    -0.901967985    -0.517254644
7    H    2.446431972    0.894887905    -0.516924784
8    H    -2.439604589    0.002200855    1.039408102
9    H    -2.441692404    0.901577401    -0.516891315
10    H    -2.445731477    -0.895268565    -0.517240977
EXPGEOM
1    C    0.602000000    0.000000000    0.000000000
2    C    -0.602000000    0.000000000    0.000000000
3    C    2.061800000    0.000000000    0.000000000
4    C    -2.061800000    0.000000000    0.000000000
5    H    2.455500000    0.000000000    1.021700000
6    H    2.455500000    -0.884800000    -0.510800000
7    H    2.455500000    0.884800000    -0.510800000
8    H    -2.455500000    0.000000000    1.021700000
9    H    -2.455500000    0.884800000    -0.510800000
10    H    -2.455500000    -0.884800000    -0.510800000
---
H6C4, RHF, CHARGE=0, MULT=1
HF=51.9, DIP=0.68
1    C    -0.342633297    0.766569133    -0.000251899
2    C    -0.345218959    -0.769806456    0.000452001
3    C    0.289007576    -0.002313860    1.157638815
4    C    0.289316490    -0.003338387    -1.157390151
5    H    -1.014099260    1.604902539    -0.000673601
6    H    -1.019809166    -1.605595051    0.000633113
7    H    -0.240796656    -0.000918761    2.119138816
8    H    -0.240202850    -0.002737149    -2.119087993
9    H    1.374253376    -0.004301295    1.319637172
10    H    1.374521396    -0.005719353    -1.319161909
EXPGEOM
1    C    -0.323100000    0.739300000    0.000000000
2    C    -0.323100000    -0.739300000    0.000000000
3    C    0.314900000    0.000000000    1.135300000
4    C    0.314900000    0.000000000    -1.135300000
5    H    -1.135900000    1.447600000    0.000000000
6    H    -1.135900000    -1.447600000    0.000000000
7    H    -0.217500000    0.000000000    2.084300000
8    H    -0.217500000    0.000000000    -2.084300000
9    H    1.402500000    0.000000000    1.236900000
10    H    1.402500000    0.000000000    -1.236900000
---
H6C4, RHF, CHARGE=0, MULT=1
HF=37.5, DIP=0.13, IE=9.43
1    C    -0.000000000    0.000000000    -1.353349390
2    C    0.000000000    0.000000000    0.001015250
3    C    -0.000000000    1.523714192    -1.449596916
4    C    0.000000000    1.521260985    0.118724492
5    H    -0.897452164    1.966224832    -1.916624462
6    H    0.888354414    1.973857981    -1.924224663
7    H    -0.888586261    1.964602604    0.595893484
8    H    0.888585244    1.964588679    0.596036936
9    H    -0.000153396    -0.747615178    0.773169715
10    H    -0.000030569    -0.723515032    -2.123789333
EXPGEOM
1    C    0.814900000    0.000000000    0.669000000
2    C    0.814900000    0.000000000    -0.669000000
3    C    -0.700000000    0.000000000    0.786500000
4    C    -0.700000000    0.000000000    -0.786500000
5    H    1.599000000    0.000000000    1.418300000
6    H    1.599000000    0.000000000    -1.418300000
7    H    -1.144400000    0.888500000    1.247200000
8    H    -1.144400000    -0.888500000    -1.247200000
9    H    -1.144400000    -0.888500000    1.247200000
10    H    -1.144400000    0.888500000    -1.247200000
---
H6C4, RHF, CHARGE=0, MULT=1
HF=58.2
1    C    0.000000000    0.000000000    0.000000000
2    C    0.000000000    1.507095520    0.000000000
3    C    0.000000000    0.575787298    1.200946959
4    C    0.000047627    0.505845519    2.660653731
5    H    -0.000007221    -0.864353799    -0.617446850
6    H    -0.905091920    2.065386927    -0.267298607
7    H    0.904860546    2.065689325    -0.267466456
8    H    0.002775164    1.519443467    3.112314346
9    H    -0.899246381    -0.031913868    3.030291310
10    H    0.896378260    -0.036867174    3.030266419
EXPGEOM
1    H    0.00020    -1.38470    1.78070
2    C    0.00030    -0.91200    0.81410
3    C    -0.00070    0.15510    0.08640
4    H    0.91130    -1.48510    -1.17350
5    H    -0.91090    -1.48600    -1.17330
6    C    0.00010    -1.14580    -0.67200
7    H    0.88170    1.94790    -0.63580
8    H    -0.00090    2.13130    0.89750
9    H    -0.87960    1.94900    -0.63830
10    C    0.00010    1.62400    -0.07140
---
H6C4, RHF, CHARGE=0, MULT=1
HF=47.9
1    C    0.000000000    0.000000000    0.000000000
2    C    0.000000000    1.320491520    0.000000000
3    C    0.000000000    2.595917451    0.775099121
4    C    0.000000000    2.576017949    -0.763921292
5    H    -0.000000000    -0.588313575    -0.917883436
6    H    0.000000000    -0.593272256    0.902745062
7    H    -0.909125297    2.900142402    1.308589439
8    H    0.890246952    2.905977840    1.317194018
9    H    0.890177655    2.885739311    -1.306323704
10    H    -0.890185136    2.885947489    -1.306192499
EXPGEOM
1    C    1.63420    0.00000    0.00000
2    C    0.31720    0.00000    0.00000
3    H    2.20270    0.00000    0.92540
4    H    2.20270    0.00000    -0.92540
5    C    -0.93120    0.00000    0.76840
6    C    -0.93120    0.00000    -0.76840
7    H    -1.23460    0.91170    1.27640
8    H    -1.23460    -0.91170    1.27640
9    H    -1.23460    -0.91170    -1.27640
10    H    -1.23460    0.91170    -1.27640
---
H7C4, RHF, CHARGE=1, MULT=1
HF=200
1    C    0.000000000    0.000000000    0.000000000
2    C    0.000000000    1.385704800    0.000000000
3    C    0.000000000    2.196541675    1.148478803
4    C    0.000000000    3.686116202    1.137133772
5    H    0.000000000    -0.607469081    0.907814827
6    H    -0.000000000    -0.567774733    -0.933976950
7    H    0.000000000    1.885260010    -0.979514098
8    H    -0.000043393    1.724810313    2.141613658
9    H    -0.000000000    4.102670120    2.164839077
10    H    0.898744453    4.073058838    0.606057597
11    H    -0.899325267    4.072590548    0.606672589
---
H7C4, RHF, CHARGE=1, MULT=1
HF=213
1    C    0.000000000    0.000000000    0.000000000
2    C    0.000000000    2.183632450    0.000000000
3    C    0.000000000    1.091924233    1.116893795
4    C    0.001180432    1.091466748    -1.024489642
5    H    0.889058970    -0.666535829    -0.034026662
6    H    -0.889957315    -0.665341489    -0.034555957
7    H    0.889365640    2.849704750    -0.034269348
8    H    -0.890251564    2.848523016    -0.034800751
9    H    -0.894537935    1.092963935    1.763376306
10    H    0.893966087    1.092463810    1.764193295
11    H    0.002195686    1.093113124    -2.109676078
---
H8C4, RHF, CHARGE=0, MULT=1
HF=-0.2, IE=9.7
1    C    -0.292666052    1.739941214    -0.250134083
2    C    0.300399294    0.549234688    0.510552008
3    C    0.344397906    -0.728438240    -0.281875773
4    C    -0.282345413    -1.876067438    0.013118506
5    H    0.979597214    -0.682265177    -1.173860881
6    H    -1.344593885    1.551917742    -0.546060561
7    H    -0.280511245    2.649139310    0.385772200
8    H    0.284093343    1.968883133    -1.169103895
9    H    1.342179635    0.800104600    0.823391551
10    H    -0.270889944    0.408920261    1.457417920
11    H    -0.929605948    -2.020193622    0.876716861
12    H    -0.185089921    -2.767172126    -0.606328769
EXPGEOM
1    C    -0.290800000    1.728400000    -0.247900000
2    C    0.302700000    0.538100000    0.523400000
3    C    0.337400000    -0.722100000    -0.293600000
4    C    -0.276400000    -1.860000000    0.014900000
5    H    0.912800000    -0.664200000    -1.218400000
6    H    -1.327900000    1.529800000    -0.535700000
7    H    -0.273400000    2.638900000    0.359100000
8    H    0.275700000    1.926700000    -1.164300000
9    H    1.324800000    0.795800000    0.835300000
10    H    -0.269300000    0.365000000    1.442300000
11    H    -0.862700000    -1.962500000    0.924200000
12    H    -0.217300000    -2.736000000    -0.622600000
---
H8C4, RHF, CHARGE=0, MULT=1
HF=-1.9
1    C    0.000000000    0.000000000    0.000000000
2    C    0.000000000    1.349380530    0.000000000
3    C    -0.000364291    2.267519842    1.186109976
4    C    -0.000004114    -0.829356024    1.236815833
5    H    0.000100023    -0.545044962    -0.947241793
6    H    0.000006972    1.909529749    -0.933321888
7    H    0.897541340    2.116208284    1.821578855
8    H    -0.000797653    3.329855742    0.866362979
9    H    -0.898278911    2.115515979    1.821369865
10    H    -0.884088778    -0.621960257    1.857934699
11    H    0.000607074    -1.901179582    1.003299656
12    H    0.892012999    -0.621307156    1.867965138
EXPGEOM
1    C    0.66320    0.00000    0.66710
2    C    0.66320    0.00000    -0.66710
3    C    -0.52160    0.00000    1.59230
4    C    -0.52160    0.00000    -1.59230
5    H    1.62910    0.00000    1.17110
6    H    1.62910    0.00000    -1.17110
7    H    -1.47530    0.00000    1.05990
8    H    -1.47530    0.00000    -1.05990
9    H    -0.50180    -0.87940    2.24760
10    H    -0.50180    0.87940    2.24760
11    H    -0.50180    0.87940    -2.24760
12    H    -0.50180    -0.87940    -2.24760
---
H8C4, RHF, CHARGE=0, MULT=1
HF=6.8, IE=10.7
1    C    -0.000187808    -0.000021240    1.095387023
2    C    -0.000187806    0.000021405    -1.095386966
3    C    0.000187808    -1.095387004    -0.000019150
4    C    0.000187807    1.095386986    0.000018637
5    H    0.890891057    -0.000024791    1.748379904
6    H    -0.892042061    -0.000027058    1.747302998
7    H    0.890891058    0.000024749    -1.748379897
8    H    -0.892042064    0.000027046    -1.747302996
9    H    -0.890891057    -1.748379901    -0.000025505
10    H    0.892042062    -1.747302997    -0.000027296
11    H    -0.890891057    1.748379899    0.000025635
12    H    0.892042063    1.747302997    0.000027335
EXPGEOM
1    C    0.123100000    0.000000000    1.085200000
2    C    0.123100000    0.000000000    -1.085200000
3    C    -0.123100000    -1.085200000    0.000000000
4    C    -0.123100000    1.085200000    0.000000000
5    H    1.162600000    0.000000000    1.426500000
6    H    -0.527100000    0.000000000    1.963600000
7    H    1.162600000    0.000000000    -1.426500000
8    H    -0.527100000    0.000000000    -1.963600000
9    H    -1.162600000    -1.426500000    0.000000000
10    H    0.527100000    -1.963600000    0.000000000
11    H    -1.162600000    1.426500000    0.000000000
12    H    0.527100000    1.963600000    0.000000000
---
H8C4, RHF, CHARGE=0, MULT=1
HF=-4.3
1    C    0.116952433    0.002720080    -0.001284250
2    C    1.464999026    0.001249435    -0.003593640
3    H    2.070830614    0.000787880    0.901809107
4    H    2.066212478    0.000403303    -0.912245621
5    C    -0.679910739    0.003009694    1.279948604
6    C    -0.682691402    0.003104207    -1.280849628
7    H    -0.034679162    -0.000974574    2.182245193
8    H    -1.327727582    0.902542770    1.344781714
9    H    -1.333418075    -0.892608832    1.341199173
10    H    -0.039538695    0.000133418    -2.184715012
11    H    -1.335904371    -0.892764339    -1.341235169
12    H    -1.331313755    0.902203653    -1.343788234
EXPGEOM
1    C    0.126000000    0.000000000    0.000000000
2    C    1.458900000    0.000000000    0.000000000
3    H    2.031100000    0.000000000    0.922800000
4    H    2.031100000    0.000000000    -0.922800000
5    C    -0.679900000    0.000000000    1.275100000
6    C    -0.679900000    0.000000000    -1.275100000
7    H    -0.037700000    0.000000000    2.159400000
8    H    -1.334400000    0.879300000    1.325200000
9    H    -1.334400000    -0.879300000    1.325200000
10    H    -0.037700000    0.000000000    -2.159400000
11    H    -1.334400000    -0.879300000    -1.325200000
12    H    -1.334400000    0.879300000    -1.325200000
---
H8C4, RHF, CHARGE=0, MULT=1
HF=-3
1    C    -0.004952672    0.320611497    0.591900329
2    C    0.001394006    -0.320690107    -0.591768196
3    C    -0.006003303    -0.318172070    1.945170128
4    C    -0.004872947    0.317832719    -1.945134523
5    H    -0.010036015    1.415825173    0.628960045
6    H    0.010622052    -1.415890261    -0.628756980
7    H    -0.009439162    -1.426296574    1.905712054
8    H    -0.012434371    1.425926694    -1.906010352
9    H    0.892392126    -0.006715697    2.519107774
10    H    -0.901560681    -0.001329367    2.520828811
11    H    0.893207591    0.009559781    -2.521307663
12    H    -0.900959683    -0.002663554    -2.518134496
EXPGEOM
1    C    0.000000000    0.324100000    0.581600000
2    C    0.000000000    -0.324100000    -0.581600000
3    C    0.000000000    -0.324100000    1.937400000
4    C    0.000000000    0.324100000    -1.937400000
5    H    0.000000000    1.414600000    0.577800000
6    H    0.000000000    -1.414600000    -0.577800000
7    H    0.000000000    -1.415200000    1.857900000
8    H    0.000000000    1.415200000    -1.857900000
9    H    0.879700000    -0.025300000    2.520700000
10    H    -0.879700000    -0.025300000    2.520700000
11    H    0.879700000    0.025300000    -2.520700000
12    H    -0.879700000    0.025300000    -2.520700000
---
H9C4, RHF, CHARGE=1, MULT=1
HF=176
1    C    0.000000000    1.127201000    0.000000000
2    C    0.000000000    1.145875017    1.501804755
3    C    1.257096103    1.140818530    -0.725784773
4    C    -1.257096103    1.140818530    -0.725784773
5    H    0.000000000    2.213109577    1.833830650
6    H    -0.903445226    0.666405723    1.933514474
7    H    0.890948343    0.650973315    1.947409672
8    H    1.613386228    2.184978600    -0.931488973
9    H    2.115267097    0.675630524    -0.192471496
10    H    1.224318754    0.675630524    -1.735639293
11    H    -1.613386228    2.184978600    -0.931488973
12    H    -1.224318754    0.675630524    -1.735639293
13    H    -2.115267097    0.675630524    -0.192471496
---
H9C4, UHF, CHARGE=0, MULT=2
HF=4.5
1    C    0.511974407    0.005627583    -0.004262508
2    C    0.539481576    1.500248963    -0.003352616
3    C    0.540988820    -0.741636035    1.289745339
4    C    0.540812550    -0.740523190    -1.299011523
5    H    1.591315959    1.863308648    -0.002343676
6    H    0.038295241    1.931112170    -0.894480245
7    H    0.036981506    1.929502627    0.888319909
8    H    1.592415115    -0.923863714    1.603427995
9    H    0.039814929    -0.185035710    2.108743896
10    H    0.038839701    -1.728619149    1.216494265
11    H    1.592463208    -0.920598776    -1.614234425
12    H    0.040118584    -1.728216395    -1.226165075
13    H    0.037439964    -0.183407720    -2.116041364
EXPGEOM
1    C    0.00000    -0.26890    0.23220
2    C    0.00000    0.86650    1.20810
3    H    0.00000    -1.21140    0.80910
4    H    0.92900    1.22760    1.63830
5    H    -0.92900    1.22760    1.63830
6    C    -1.27210    -0.26890    -0.63320
7    C    1.27210    -0.26890    -0.63320
8    H    -1.32030    0.63480    -1.25010
9    H    -1.29390    -1.13630    -1.30130
10    H    -2.17410    -0.29960    -0.01320
11    H    1.32030    0.63480    -1.25010
12    H    1.29390    -1.13630    -1.30130
13    H    2.17410    -0.29960    -0.01320
---
H10C4, RHF, CHARGE=0, MULT=1
HF=-32.4, IE=11.4
1    C    0.346092775    -0.000214552    -0.000994168
2    H    1.467470736    -0.000045968    -0.001155683
3    C    -0.091440593    -0.002696923    1.476733377
4    C    -0.091942513    1.280358441    -0.738542667
5    C    -0.091922348    -1.279694772    -0.740717411
6    H    -1.194635286    -0.013686317    1.587008000
7    H    -1.195188947    1.374178464    -0.796582359
8    H    -1.195261168    -1.372018316    -0.800681492
9    H    0.289992653    0.893020236    2.008349519
10    H    0.308634898    -0.890449745    2.008205641
11    H    0.301713601    1.296425656    -1.775512144
12    H    0.295627832    2.186774710    -0.229774365
13    H    0.293702128    -2.186966477    -0.232036351
14    H    0.303389459    -1.295302388    -1.776996745
EXPGEOM
1    C    0.372700000    0.000000000    0.000000000
2    H    1.471500000    0.000000000    0.000000000
3    C    -0.095800000    0.000000000    1.462100000
4    C    -0.095800000    1.266200000    -0.731000000
5    C    -0.095800000    -1.266200000    -0.731000000
6    H    -1.190900000    0.000000000    1.520300000
7    H    -1.190900000    1.316700000    -0.760200000
8    H    -1.190900000    -1.316700000    -0.760200000
9    H    0.265000000    0.885200000    1.996700000
10    H    0.265000000    -0.885200000    1.996700000
11    H    0.265000000    1.286600000    -1.764900000
12    H    0.265000000    2.171800000    -0.231700000
13    H    0.265000000    -2.171800000    -0.231700000
14    H    0.265000000    -1.286600000    -1.764900000
---
H10C4, RHF, CHARGE=0, MULT=1
HF=-30.4, IE=11.2
1    C    -0.003525682    -0.409702870    0.652186980
2    C    -0.001715555    0.409398497    -0.651483700
3    C    -0.003391991    0.426312222    1.934821852
4    C    0.003802306    -0.426304791    -1.934252807
5    H    0.885963024    -1.081424625    0.668593644
6    H    -0.895693234    -1.077847767    0.667470668
7    H    0.886816605    1.082352300    -0.664820344
8    H    -0.894870745    1.076255594    -0.669546024
9    H    -0.004577515    -0.237478290    2.824027891
10    H    0.892894525    1.075444949    2.004979511
11    H    -0.898815498    1.076728099    2.003706388
12    H    0.008449048    0.237798085    -2.823213075
13    H    0.898925610    -1.077419575    -2.000193134
14    H    -0.892900789    -1.074413052    -2.007867336
EXPGEOM
1    C    0.000000000    -0.421600000    0.640000000
2    C    0.000000000    0.421600000    -0.640000000
3    C    0.000000000    0.421600000    1.918100000
4    C    0.000000000    -0.421600000    -1.918100000
5    H    0.876900000    -1.082900000    0.636200000
6    H    -0.876900000    -1.082900000    0.636200000
7    H    0.876900000    1.082900000    -0.636200000
8    H    -0.876900000    1.082900000    -0.636200000
9    H    0.000000000    -0.207300000    2.814000000
10    H    0.883600000    1.068100000    1.965000000
11    H    -0.883600000    1.068100000    1.965000000
12    H    0.000000000    0.207300000    -2.814000000
13    H    0.883600000    -1.068100000    -1.965000000
14    H    -0.883600000    -1.068100000    -1.965000000
---
H5C5, RHF, CHARGE=-1, MULT=1
HF=21.3
1    C    0.000000000    0.000000000    0.000000000
2    C    0.000000000    1.416281070    0.000000000
3    C    0.000000000    1.852440737    1.342361425
4    C    0.000000000    0.710559905    2.171986411
5    C    0.000000000    -0.431320927    1.342361425
6    H    -0.000000000    -0.636768013    -0.876435981
7    H    -0.000000000    2.039806511    -0.858209143
8    H    -0.000000000    2.861326092    1.670168149
9    H    -0.000000000    0.710559905    3.232791251
10    H    -0.000000000    -1.439130988    1.673459278
EXPGEOM
1    C    0.00000    0.00000    1.20170
2    C    0.00000    1.14280    0.37130
3    C    0.00000    0.70630    -0.97220
4    C    0.00000    -1.14280    0.37130
5    C    0.00000    -0.70630    -0.97220
6    H    0.00000    0.00000    2.28930
7    H    0.00000    2.17720    0.70740
8    H    0.00000    1.34560    -1.85210
9    H    0.00000    -2.17720    0.70740
10    H    0.00000    -1.34560    -1.85210
---
H6C5, RHF, CHARGE=0, MULT=1
HF=32.1, DIP=0.42, IE=8.57
1    C    0.286425232    0.003635216    1.183687128
2    C    0.286809782    0.002957203    -1.183185981
3    C    1.241899290    0.004274116    0.000434534
4    C    -1.000602967    0.000634654    0.738971413
5    C    -1.000338026    0.000297919    -0.738811143
6    H    1.898449506    0.899298420    0.000229797
7    H    1.899310602    -0.890181419    0.000968839
8    H    0.636933281    0.005163132    2.206958250
9    H    0.637880354    0.003571042    -2.206233656
10    H    -1.906087728    -0.001769795    1.331513175
11    H    -1.905578173    -0.002311737    -1.331669727
EXPGEOM
1    C    0.279400000    0.000000000    1.179100000
2    C    0.279400000    0.000000000    -1.179100000
3    C    1.219700000    0.000000000    0.000000000
4    C    -0.990100000    0.000000000    0.736800000
5    C    -0.990100000    0.000000000    -0.736800000
6    H    1.880400000    0.878100000    0.000000000
7    H    1.880400000    -0.878100000    0.000000000
8    H    0.611000000    0.000000000    2.209300000
9    H    0.611000000    0.000000000    -2.209300000
10    H    -1.886100000    0.000000000    1.345700000
11    H    -1.886100000    0.000000000    -1.345700000
---
H8C5, RHF, CHARGE=0, MULT=1
HF=46.4
1    C    0.000000000    0.000000000    0.000000000
2    C    0.000000000    1.513860040    0.000000000
3    C    0.000000000    0.589565422    1.199042302
4    C    0.000083364    0.523121760    2.659051487
5    C    0.000074275    -1.196589941    -0.839144050
6    H    -0.905439804    2.069029731    -0.272951793
7    H    0.905214163    2.069332730    -0.273102024
8    H    0.003245265    1.537788268    3.108398236
9    H    -0.899256273    -0.013359323    3.030662053
10    H    0.896047132    -0.019046928    3.030575122
11    H    0.003072342    -0.932619722    -1.916986053
12    H    0.896091183    -1.821901642    -0.636992147
13    H    -0.899157965    -1.818650834    -0.641313107
---
H8C5, RHF, CHARGE=0, MULT=1
HF=25.3
1    C    -0.191583330    0.004215960    -0.065246070
2    C    -0.084586610    1.340053510    -0.055614150
3    C    -0.088995880    2.232841200    1.156900730
4    C    -1.277063100    3.156978360    1.197726450
5    C    -1.245602490    4.490769990    1.325206920
6    H    -0.310739830    -0.610123430    0.826172260
7    H    -0.166758300    -0.573736690    -0.988390120
8    H    0.033279300    1.875558780    -1.004426310
9    H    0.868053750    2.806614350    1.165242450
10    H    -0.086055090    1.634297130    2.098802380
11    H    -2.245693430    2.648836460    1.132387300
12    H    -2.154212550    5.090953810    1.358749040
13    H    -0.333576360    5.080385400    1.405216240
EXPGEOM
1    C    0.66460    0.00000    0.00000
2    C    -0.17830    0.00000    1.25230
3    C    -0.17830    0.00000    -1.25230
4    C    -0.17600    0.95530    2.17770
5    C    -0.17600    -0.95530    -2.17770
6    H    1.31590    -0.88340    -0.01010
7    H    1.31590    0.88340    0.01010
8    H    -0.83810    -0.85920    1.36610
9    H    -0.83810    0.85920    -1.36610
10    H    -0.80980    0.90210    3.05710
11    H    -0.80980    -0.90210    -3.05710
12    H    0.46430    1.82970    2.09630
13    H    0.46430    -1.82970    -2.09630
---
H8C5, RHF, CHARGE=0, MULT=1
HF=19.1
1    C    0.000000000    0.000000000    0.000000000
2    C    0.000000000    1.345514600    0.000000000
3    C    0.000000000    2.189769774    1.196231915
4    C    0.003819445    3.537027121    1.284894268
5    C    0.009499040    4.577143542    0.211765562
6    H    -0.000149366    -0.580853670    -0.921318303
7    H    0.000254301    -0.614048937    0.898962235
8    H    -0.000378088    1.859944780    -0.967001457
9    H    -0.003754804    1.632676919    2.143170450
10    H    0.002977403    3.973643523    2.292599143
11    H    0.005738198    4.167091377    -0.816898695
12    H    -0.883575289    5.230805677    0.311340807
13    H    0.911012576    5.219429959    0.309567703
EXPGEOM
1    C    -0.11030    2.17330    -0.59440
2    C    0.10550    1.45990    0.50970
3    C    -0.09040    0.01030    0.64820
4    C    0.17060    -0.89740    -0.29330
5    C    -0.04920    -2.37210    -0.15120
6    H    -0.49080    1.72000    -1.50140
7    H    0.07790    3.23830    -0.62290
8    H    0.43870    1.97430    1.40670
9    H    -0.45460    -0.32630    1.61560
10    H    0.58590    -0.56440    -1.24010
11    H    -0.45210    -2.62400    0.82980
12    H    -0.74660    -2.73720    -0.90980
13    H    0.88390    -2.92380    -0.29140
---
H8C5, RHF, CHARGE=0, MULT=1
HF=18.1
1    C    0.052434270    -0.055345700    -0.094126220
2    C    0.027991170    1.284863780    -0.014244280
3    C    0.011640550    2.106698030    1.201792720
4    C    -0.752534950    1.917105070    2.296740210
5    C    -0.756051780    2.770202450    3.526019310
6    H    0.089690030    -0.580995980    -1.047807580
7    H    0.045876110    -0.721954910    0.766365970
8    H    0.050281730    1.875700240    -0.938391740
9    H    0.698670320    2.960095590    1.149995160
10    H    -1.456195710    1.079201030    2.345767730
11    H    -0.053085500    3.625878160    3.465319960
12    H    -1.770529540    3.183711070    3.709653440
13    H    -0.471531350    2.165125220    4.413386680
EXPGEOM
1    C    0.00000    -2.41900    0.77540
2    C    0.00000    -1.41300    -0.10520
3    C    0.00000    0.00000    0.25020
4    C    0.00000    1.00140    -0.63810
5    C    0.00000    2.46220    -0.29830
6    H    0.00000    -2.23910    1.84670
7    H    0.00000    -3.45640    0.45920
8    H    0.00000    -1.63230    -1.17200
9    H    0.00000    0.22540    1.31630
10    H    0.00000    0.75940    -1.70090
11    H    0.00000    2.62150    0.78370
12    H    0.87940    2.96590    -0.71840
13    H    -0.87940    2.96590    -0.71840
---
H8C5, RHF, CHARGE=0, MULT=1
HF=37.3
1    C    0.000000000    1.540948950    0.781790650
2    C    0.000000000    0.000000000    0.780967810
3    C    -0.000000000    0.000000000    -0.785081410
4    C    0.000000000    1.540948950    -0.769539130
5    C    1.172695444    2.145857595    0.000000000
6    H    2.163547666    1.677016157    0.000000000
7    H    1.267589125    3.239039711    -0.000000000
8    H    -0.587946573    2.112101798    1.492772808
9    H    -0.582077113    2.103852061    -1.466764413
10    H    -0.910923226    -0.435373639    1.229707438
11    H    0.872315759    -0.483639832    1.254751539
12    H    -0.902003044    -0.428059632    -1.226933381
13    H    0.866782965    -0.475619137    -1.246550823
EXPGEOM
1    C    0.76360    -0.24590    -0.53920
2    C    -0.76360    -0.24590    -0.53920
3    C    0.78360    -0.24590    0.99570
4    C    -0.78360    -0.24590    0.99570
5    C    0.00000    0.94270    -1.04850
6    H    1.44770    -0.79560    -1.17500
7    H    -1.44770    -0.79560    -1.17500
8    H    1.28130    0.60780    1.46780
9    H    -1.28130    0.60780    1.46780
10    H    1.19320    -1.16440    1.42190
11    H    -1.19320    -1.16440    1.42190
12    H    0.00000    1.87760    -0.49070
13    H    0.00000    1.07160    -2.12640
---
H8C5, RHF, CHARGE=0, MULT=1
HF=8.3, DIP=0.2, IE=9.18
1    C    0.000000000    0.000000000    0.000000000
2    C    0.000000000    1.552102240    0.000000000
3    C    0.000000000    1.990465767    1.488745707
4    C    0.003557293    0.696246745    2.270997536
5    C    0.003671536    -0.384073830    1.462358558
6    H    -0.891769620    -0.408528386    -0.520993280
7    H    0.888827301    -0.408798244    -0.525809049
8    H    -0.888484493    1.950184766    -0.532387174
9    H    0.888201351    1.950497825    -0.532643501
10    H    -0.891865749    2.605635973    1.733615337
11    H    0.888885167    2.610338312    1.732528459
12    H    0.005730521    0.700093644    3.354809600
13    H    0.005867382    -1.425007011    1.764668013
EXPGEOM
1    C    0.00000    0.25620    -1.20710
2    C    1.23780    -0.06630    -0.32650
3    C    -1.23780    -0.06630    -0.32650
4    C    0.66610    -0.06630    1.07460
5    C    -0.66610    -0.06630    1.07460
6    H    0.00000    1.32290    -1.45170
7    H    0.00000    -0.29080    -2.15320
8    H    1.66690    -1.04930    -0.56600
9    H    -1.66690    -1.04930    -0.56600
10    H    1.29270    -0.10070    1.95970
11    H    -1.29270    -0.10070    1.95970
12    H    -2.04630    0.66130    -0.45850
13    H    2.04630    0.66130    -0.45850
---
H8C5, RHF, CHARGE=0, MULT=1
HF=18
1    C    0.000000000    0.000000000    0.000000000
2    C    0.000000000    1.352495710    0.000000000
3    C    0.000000000    2.179004055    1.221964684
4    C    0.003105723    1.782501784    2.507007137
5    C    -0.000165757    2.118139026    -1.304846300
6    H    -0.000049092    -0.615717293    0.897305597
7    H    0.000001112    -0.597248555    -0.911316811
8    H    -0.003042069    3.261376831    1.036635955
9    H    0.006349265    0.748795936    2.845713590
10    H    0.002615549    2.499116207    3.328053168
11    H    -0.898496348    2.765705764    -1.383962649
12    H    0.898741981    2.764811207    -1.385083075
13    H    -0.000783651    1.449925812    -2.190053694
EXPGEOM
1    C    0.00000    -0.58480    1.73360
2    C    0.00000    0.00000    0.52840
3    C    0.00000    -0.82590    -0.68580
4    C    0.00000    -0.37630    -1.94390
5    C    0.00000    1.50020    0.37030
6    H    0.00000    -1.66520    1.84130
7    H    0.00000    -0.00750    2.65250
8    H    0.00000    -1.89980    -0.50700
9    H    0.00000    0.68140    -2.18560
10    H    0.00000    -1.05990    -2.78620
11    H    0.00000    1.99640    1.34340
12    H    0.88090    1.83780    -0.18720
13    H    -0.88090    1.83780    -0.18720
---
H8C5, RHF, CHARGE=0, MULT=1
HF=29.1
1    C    0.000000000    0.000000000    0.000000000
2    C    0.000000000    1.333938740    0.000000000
3    C    0.000000000    2.385086406    1.096701821
4    C    0.000000000    2.376634718    -1.094337906
5    C    -0.000000000    3.485969460    0.000000000
6    H    -0.000000000    -0.591098999    -0.915765112
7    H    0.000000000    -0.595003401    0.898729862
8    H    0.895437768    2.387590359    1.745833926
9    H    -0.885376930    2.387566135    1.739553874
10    H    0.885376930    2.374154989    -1.737189959
11    H    -0.885376930    2.374154989    -1.737189959
12    H    0.893088068    4.135838499    0.000000000
13    H    -0.886122026    4.121851465    0.000000000
EXPGEOM
1    C    1.09470    0.22040    -0.39510
2    C    -1.09470    0.22040    -0.39510
3    C    0.00000    -0.09970    0.61630
4    C    0.00000    0.22040    -1.50690
5    C    0.00000    -0.59010    1.84670
6    H    1.90900    -0.50320    -0.49020
7    H    -1.90900    -0.50320    -0.49020
8    H    1.53450    1.21180    -0.24020
9    H    -1.53450    1.21180    -0.24020
10    H    0.92450    -0.80380    2.37520
11    H    -0.92450    -0.80380    2.37520
12    H    0.00000    1.06650    -2.19710
13    H    0.00000    -0.70460    -2.08790
---
H8C5, RHF, CHARGE=0, MULT=1
HF=44.3
1    C    0.000000000    0.000000000    0.000000000
2    C    0.000000000    1.304824790    0.766053980
3    C    -0.000000000    1.304824790    -0.760182190
4    C    0.760182190    -1.276606230    -0.000000000
5    C    -0.760182190    -1.276606230    -0.000000000
6    H    -0.901099670    1.616236456    1.310752567
7    H    0.892278550    1.616236456    1.310752567
8    H    -0.892278550    1.614735983    -1.297797867
9    H    0.892278550    1.614735983    -1.297797867
10    H    1.297797867    -1.586517423    -0.892278550
11    H    1.297797867    -1.586517423    0.892278550
12    H    -1.297797867    -1.586517423    -0.892278550
13    H    -1.297797867    -1.586517423    0.892278550
EXPGEOM
1    C    0.00000    0.00000    0.00000
2    C    1.26900    0.00000    0.76310
3    C    1.26900    0.00000    -0.76310
4    C    -1.26900    -0.76310    0.00000
5    C    -1.26900    0.76310    0.00000
6    H    1.57320    0.91210    1.26820
7    H    1.57320    -0.91210    1.26820
8    H    1.57320    -0.91210    -1.26820
9    H    1.57320    0.91210    -1.26820
10    H    -1.57320    -1.26820    -0.91210
11    H    -1.57320    -1.26820    0.91210
12    H    -1.57320    1.26820    0.91210
13    H    -1.57320    1.26820    -0.91210
---
H9C5, RHF, CHARGE=1, MULT=1
HF=188
1    C    0.000000000    0.000000000    0.000000000
2    C    0.000000000    1.549286780    0.000000000
3    C    0.000000000    2.008936244    1.480855373
4    C    -0.001381923    -0.460093519    1.480292256
5    C    -0.000404785    0.774316692    2.305177856
6    H    -0.888795598    -0.398960562    -0.531549527
7    H    0.889575610    -0.399200913    -0.530079448
8    H    -0.889416225    1.948584917    -0.530216856
9    H    0.889065204    1.948849390    -0.530611766
10    H    -0.885842841    2.643959834    1.732465521
11    H    0.885727888    2.644037125    1.732682282
12    H    -0.888311045    -1.093740096    1.731511627
13    H    0.883000114    -1.096813061    1.732632754
14    H    -0.000018581    0.773400777    3.398032524
---
H10C5, RHF, CHARGE=0, MULT=1
HF=-9.9
1    C    0.000000000    0.000000000    0.000000000
2    C    0.000000000    1.508515170    0.000000000
3    C    0.000000000    2.140408184    1.373959460
4    C    -0.002170543    2.279926959    -1.113620688
5    C    -0.004395994    1.856747193    -2.549746954
6    H    -0.910094098    -0.391821678    0.502039264
7    H    0.885532615    -0.393860777    0.542644427
8    H    0.023703877    -0.442644431    -1.015353900
9    H    0.893808740    1.827865814    1.953865142
10    H    -0.902137449    1.840056296    1.947438996
11    H    0.007611343    3.248822838    1.337568752
12    H    -0.003000765    3.371506855    -1.000725968
13    H    0.888621214    1.246661466    -2.800668161
14    H    -0.908306883    1.263443529    -2.801985231
15    H    0.004613501    2.741786692    -3.219361794
EXPGEOM
1    C    0.00000    -1.50860    0.48690
2    H    0.00000    -1.96510    -0.50420
3    H    0.87900    -1.87940    1.02930
4    H    -0.87900    -1.87940    1.02930
5    C    0.00000    0.27880    -2.09660
6    H    -0.87920    0.66430    -2.62770
7    H    0.87920    0.66430    -2.62770
8    H    0.00000    -0.80850    -2.19760
9    C    0.00000    0.73930    -0.66550
10    H    0.00000    1.82290    -0.54720
11    C    0.00000    0.00000    0.44820
12    C    0.00000    0.64920    1.81270
13    H    0.00000    1.74010    1.74290
14    H    0.87920    0.34400    2.39470
15    H    -0.87920    0.34400    2.39470
---
H10C5, RHF, CHARGE=0, MULT=1
HF=-6.1
1    C    0.000000000    0.000000000    0.000000000
2    C    0.000000000    1.531732860    0.000000000
3    C    0.000000000    2.172132914    1.360721535
4    C    -0.005986860    3.485389970    1.661206716
5    C    -0.014155626    4.674829591    0.755027057
6    H    -0.000117407    -0.383253165    -1.041146283
7    H    -0.896923432    -0.410884438    0.506225277
8    H    0.896498771    -0.411218011    0.506763534
9    H    -0.892520346    1.881261487    -0.572377834
10    H    0.892154577    1.881738664    -0.572759337
11    H    0.005617658    1.467940087    2.201594337
12    H    -0.005145737    3.764096671    2.723156181
13    H    0.874843553    5.311218205    0.952865607
14    H    -0.005074280    4.419549921    -0.322898410
15    H    -0.919540720    5.290864663    0.942828219
EXPGEOM
1    C    -0.41390    2.19050    -0.29170
2    H    -0.56590    2.67320    0.67970
3    H    -0.04820    2.95080    -0.98930
4    H    -1.39000    1.84430    -0.64560
5    C    0.57680    1.01840    -0.17910
6    H    0.72740    0.56790    -1.16470
7    H    1.55400    1.41220    0.13260
8    C    -0.07860    -2.07010    -0.67730
9    H    -1.05300    -2.51220    -0.91850
10    H    0.22860    -1.45180    -1.52350
11    H    0.63080    -2.90250    -0.59340
12    C    0.12920    -0.01360    0.82120
13    H    0.01400    0.36960    1.83560
14    C    -0.15110    -1.30160    0.61300
15    H    -0.47200    -1.89250    1.47040
---
H10C5, RHF, CHARGE=0, MULT=1
HF=1.3
1    C    0.060301110    -0.020621210    0.002804470
2    C    -0.015120930    1.506770170    0.007515730
3    C    0.055489610    0.755429660    1.337822790
4    C    1.222335200    -0.807103080    -0.558005100
5    C    1.214400610    0.847748180    2.303449080
6    H    -0.887878590    -0.540966130    -0.223195260
7    H    -0.957260560    1.988035300    -0.282755600
8    H    0.838048290    2.104728540    -0.333041980
9    H    -0.894261290    0.692371640    1.898976190
10    H    2.194639080    -0.282948100    -0.466272740
11    H    1.317497010    -1.786244870    -0.044365680
12    H    1.057470330    -1.008432800    -1.637596960
13    H    2.192461310    1.003164540    1.805826950
14    H    1.061497940    1.696380900    3.003042240
15    H    1.289586530    -0.079451240    2.908458840
---
H10C5, RHF, CHARGE=0, MULT=1
HF=-18.3, IE=10.5
1    C    0.000000000    0.000000000    0.000000000
2    C    -0.000000000    1.537659990    0.000000000
3    C    0.000000000    2.013267720    1.469495000
4    C    0.000000000    -0.458804360    1.469495000
5    C    0.111661292    0.766906660    2.377247045
6    H    -0.885834733    -0.398574618    -0.539088619
7    H    0.888293240    -0.395328560    -0.537973130
8    H    -0.875839016    1.935861108    -0.535054243
9    H    0.884345483    1.924567727    -0.531822002
10    H    -0.929200968    2.578642500    1.697441857
11    H    0.839745467    2.715569784    1.656652127
12    H    -0.923443538    -1.016746582    1.699135822
13    H    0.820519794    -1.162224521    1.675020823
14    H    -0.685990727    0.766877385    3.150363802
15    H    1.074642839    0.766874792    2.931595366
EXPGEOM
1    C    0.25380    1.02710    -0.73040
2    C    0.12570    -0.37250    1.23820
3    C    0.01460    -1.30800    -0.00210
4    C    -0.15350    -0.37160    -1.23190
5    C    -0.24050    1.03550    0.72480
6    H    1.15450    -0.36940    1.61430
7    H    -0.51100    -0.69540    2.06650
8    H    -0.83180    -1.99490    0.08630
9    H    0.90940    -1.92990    -0.09840
10    H    -1.20280    -0.35240    -1.54740
11    H    0.43090    -0.70090    -2.09570
12    H    -0.16290    1.83710    -1.33640
13    H    1.34590    1.13310    -0.75060
14    H    -1.32890    1.17320    0.74120
15    H    0.19650    1.83620    1.32890
---
H10C5, RHF, CHARGE=0, MULT=1
HF=-7.9
1    C    -0.013478030    -0.047059430    -0.035126030
2    C    -0.041387470    1.448980990    -0.005839640
3    C    -0.081637660    2.226070030    1.093126870
4    C    -0.078165690    3.730804170    1.105374400
5    C    -1.253085970    4.360017110    1.860764700
6    H    -1.203483370    5.466445630    1.794389450
7    H    -1.244276400    4.090877730    2.936263230
8    H    -2.227712070    4.043181270    1.438248450
9    H    -0.067970090    4.135809270    0.067168660
10    H    0.878256060    4.069660850    1.571003580
11    H    -0.097146910    1.771316250    2.089793580
12    H    -0.021181980    1.900887070    -1.003915210
13    H    0.951725390    -0.406742420    -0.451394620
14    H    -0.826194300    -0.435245170    -0.684955110
15    H    -0.138427000    -0.508656760    0.965202230
EXPGEOM
1    H    0.00000    -0.73670    -1.23050
2    C    0.00000    -0.98040    -0.16940
3    H    0.00000    -0.26650    1.79000
4    C    0.00000    0.00000    0.73190
5    H    0.87960    -2.94920    -0.26610
6    H    -0.87960    -2.94920    -0.26610
7    H    0.00000    -2.61710    1.23760
8    C    0.00000    -2.44820    0.15670
9    H    -0.87150    1.92710    0.96230
10    H    0.87150    1.92710    0.96230
11    C    0.00000    1.48270    0.46080
12    H    0.00000    2.98030    -1.11220
13    H    0.88450    1.50820    -1.53420
14    H    -0.88450    1.50820    -1.53420
15    C    0.00000    1.89050    -1.01480
---
H12C5, RHF, CHARGE=0, MULT=1
HF=-35.1, IE=10.3
1    C    0.000000000    0.000000000    0.000000000
2    C    0.000000000    1.531268210    0.000000000
3    C    0.000000000    2.175263905    1.399812647
4    C    0.001836653    3.715853486    1.386803666
5    C    0.000458632    4.367765344    2.772333604
6    H    0.004126047    5.473063118    2.676225664
7    H    0.894102562    4.082265341    3.363473841
8    H    -0.898101958    4.087844423    3.358647241
9    H    -0.887726899    4.083242997    0.824366966
10    H    0.893718877    4.081243671    0.826781668
11    H    0.890293571    1.815071770    1.965382233
12    H    -0.892375622    1.817912607    1.963781602
13    H    0.890371376    1.883139646    -0.571017189
14    H    -0.890908628    1.882416974    -0.570490799
15    H    0.001647154    -0.383464502    -1.041086531
16    H    -0.897023623    -0.412300933    0.504847410
17    H    0.895166590    -0.412592998    0.507900906
EXPGEOM
1    C    0.31580    0.00000    0.00000
2    C    -0.52400    0.00000    1.28330
3    C    -0.52400    0.00000    -1.28330
4    C    0.32460    0.00000    2.55990
5    C    0.32460    0.00000    -2.55990
6    H    0.97740    0.87740    0.00000
7    H    0.97740    -0.87740    0.00000
8    H    -1.18430    0.87710    1.28280
9    H    -1.18430    -0.87710    1.28280
10    H    -1.18430    -0.87710    -1.28280
11    H    -1.18430    0.87710    -1.28280
12    H    -0.30180    0.00000    3.45770
13    H    -0.30180    0.00000    -3.45770
14    H    0.97090    -0.88360    2.60460
15    H    0.97090    0.88360    2.60460
16    H    0.97090    0.88360    -2.60460
17    H    0.97090    -0.88360    -2.60460
---
H12C5, RHF, CHARGE=0, MULT=1
HF=-40.3, IE=11.3
1    C    -0.000093793    -0.000093770    0.000093795
2    C    0.897429120    0.897429214    0.897727694
3    C    0.897429241    -0.897727609    -0.897429151
4    C    -0.897560824    -0.897560841    0.897560842
5    C    -0.897727709    0.897429135    -0.897429221
6    H    1.554412851    1.554414850    0.291978007
7    H    0.291839373    1.554497525    1.554835492
8    H    1.554498392    0.291838408    1.554832460
9    H    0.291838572    -1.554832463    -1.554498451
10    H    1.554414826    -0.291977811    -1.554412831
11    H    1.554497596    -1.554835393    -0.291839428
12    H    -1.554891868    -1.554895553    0.292527132
13    H    -0.292527092    -1.554891893    1.554895545
14    H    -1.554895572    -0.292527266    1.554891956
15    H    -0.291978008    1.554412830    -1.554414882
16    H    -1.554835485    0.291839343    -1.554497506
17    H    -1.554832497    1.554498451    -0.291838501
EXPGEOM
1    C    0.000000000    0.000000000    0.000000000
2    C    0.889000000    0.889000000    0.889000000
3    C    0.889000000    -0.889000000    -0.889000000
4    C    -0.889000000    -0.889000000    0.889000000
5    C    -0.889000000    0.889000000    -0.889000000
6    H    1.534500000    1.534500000    0.283000000
7    H    0.283000000    1.534500000    1.534500000
8    H    1.534500000    0.283000000    1.534500000
9    H    0.283000000    -1.534500000    -1.534500000
10    H    1.534500000    -0.283000000    -1.534500000
11    H    1.534500000    -1.534500000    -0.283000000
12    H    -1.534500000    -1.534500000    0.283000000
13    H    -0.283000000    -1.534500000    1.534500000
14    H    -1.534500000    -0.283000000    1.534500000
15    H    -0.283000000    1.534500000    -1.534500000
16    H    -1.534500000    0.283000000    -1.534500000
17    H    -1.534500000    1.534500000    -0.283000000
---
H6C6, RHF, CHARGE=0, MULT=1
HF=19.8, IE=9.25
1    C    -0.010000000    -0.002684144    1.406966068
2    C    -0.010000000    1.216466186    0.705416779
3    C    -0.010000000    1.219401661    -0.701255473
4    C    -0.010000000    0.002684142    -1.406967792
5    C    -0.010000000    -1.216466184    -0.705416826
6    C    -0.010000000    -1.219400590    0.701255369
7    H    -0.010000000    -0.004584588    2.497306245
8    H    -0.010000000    2.159773094    1.252267640
9    H    -0.010000000    2.164878035    -1.244287122
10    H    -0.010000000    0.004584396    -2.497267559
11    H    -0.010000000    -2.159773075    -1.252267688
12    H    -0.010000000    -2.164887851    1.244288887
EXPGEOM
1    C    0.000000000    0.000000000    1.394400000
2    C    0.000000000    1.207600000    0.697200000
3    C    0.000000000    1.207600000    -0.697200000
4    C    0.000000000    0.000000000    -1.394400000
5    C    0.000000000    -1.207600000    -0.697200000
6    C    0.000000000    -1.207600000    0.697200000
7    H    0.000000000    0.000000000    2.479800000
8    H    0.000000000    2.147600000    1.239900000
9    H    0.000000000    2.147600000    -1.239900000
10    H    0.000000000    0.000000000    -2.479800000
11    H    0.000000000    -2.147600000    -1.239900000
12    H    0.000000000    -2.147600000    1.239900000
---
H6C6, RHF, CHARGE=0, MULT=1
HF=47.5, DIP=0.42
1    C    0.790651442    -0.010000000    -0.001587137
2    C    2.135538131    -0.010000000    -0.003440916
3    C    -0.122040359    -0.010000000    1.177733955
4    C    -0.123882197    -0.010000000    -1.179527219
5    C    -1.415458071    -0.010000000    0.738159190
6    C    -1.416714390    -0.010000000    -0.738378434
7    H    2.733211617    -0.010000000    0.907234095
8    H    2.730202666    -0.010000000    -0.916182081
9    H    0.228156367    -0.010000000    2.201065592
10    H    0.224969040    -0.010000000    -2.203361464
11    H    -2.317340209    -0.010000000    1.335497153
12    H    -2.319453051    -0.010000000    -1.334372582
EXPGEOM
1    C    0.763800000    0.000000000    0.000000000
2    C    2.103100000    0.000000000    0.000000000
3    C    -0.128300000    0.000000000    1.176700000
4    C    -0.128300000    0.000000000    -1.176700000
5    C    -1.404200000    0.000000000    0.739200000
6    C    -1.404200000    0.000000000    -0.739200000
7    H    2.673100000    0.000000000    0.923900000
8    H    2.673100000    0.000000000    -0.923900000
9    H    0.220600000    0.000000000    2.200400000
10    H    0.220600000    0.000000000    -2.200400000
11    H    -2.299200000    0.000000000    1.348500000
12    H    -2.299200000    0.000000000    -1.348500000
---
H8C6, RHF, CHARGE=0, MULT=1
HF=40.1
1    H    0.000000000    0.000000000    0.000000000
2    C    0.000000000    1.088419340    0.000000000
3    C    0.000000000    1.848228065    1.109991754
4    C    -0.000365962    1.346977448    2.485871602
5    C    -0.000324352    2.123457225    3.597197375
6    C    -0.000935310    1.621598861    4.972667757
7    C    -0.001001824    2.378865146    6.084545397
8    H    0.000032325    1.522359512    -0.999080147
9    H    0.000319458    2.938812402    0.997744225
10    H    -0.000735386    0.255582981    2.587010782
11    H    0.000238662    3.214923415    3.497330908
12    H    -0.001388904    0.530801180    5.085292238
13    H    -0.000509467    3.467422473    6.085408278
14    H    -0.001609153    1.943806194    7.082956171
EXPGEOM
1    C    0.00000    -0.00180    0.67310
2    C    0.00000    0.00180    -0.67310
3    C    0.00000    1.19480    1.49650
4    C    0.00000    -1.19480    -1.49650
5    C    0.00000    1.19480    2.83490
6    C    0.00000    -1.19480    -2.83490
7    H    0.00000    0.95190    -1.20590
8    H    0.00000    -0.95190    1.20590
9    H    0.00000    2.14140    0.95840
10    H    0.00000    -2.14140    -0.95840
11    H    0.00000    2.11600    3.40700
12    H    0.00000    -2.11600    -3.40700
13    H    0.00000    -0.27030    -3.40510
14    H    0.00000    0.27030    3.40510
---
H8C6, RHF, CHARGE=0, MULT=1
HF=41.1
1    H    0.000000000    0.000000000    0.000000000
2    C    0.000000000    1.088442430    0.000000000
3    C    0.000000000    1.851016148    1.108754857
4    C    0.000056681    1.345109160    2.481608715
5    C    -0.001645838    2.034799488    3.648022906
6    C    -0.004271362    3.481258371    3.864397145
7    C    -0.005975552    4.086864941    5.066353631
8    H    0.000020916    1.521473648    -0.999594635
9    H    0.000020661    2.939601133    0.988140313
10    H    0.001772449    0.249320654    2.560383298
11    H    -0.001081417    1.435422895    4.568588313
12    H    -0.004920405    4.113987769    2.970269570
13    H    -0.005557406    3.560491344    6.019240428
14    H    -0.007971202    5.171069247    5.170011638
EXPGEOM
1    C    0.00000    0.67440    0.75590
2    C    0.00000    -0.67440    0.75590
3    C    0.00000    1.55480    -0.40220
4    C    0.00000    -1.55480    -0.40220
5    C    0.00000    2.89050    -0.31640
6    C    0.00000    -2.89050    -0.31640
7    H    0.00000    1.18620    1.71650
8    H    0.00000    -1.18620    1.71650
9    H    0.00000    1.08930    -1.38430
10    H    0.00000    -1.08930    -1.38430
11    H    0.00000    3.40030    0.64300
12    H    0.00000    -3.40030    0.64300
13    H    0.00000    3.52100    -1.19880
14    H    0.00000    -3.52100    -1.19880
---
H8C6, RHF, CHARGE=0, MULT=1
HF=25.4
1    C    0.113922770    -0.002972070    -0.038442410
2    C    -0.063670280    1.449860830    -0.038216620
3    C    -0.168158830    2.135846760    1.122139310
4    C    0.219514870    -0.689299400    1.121617370
5    C    -0.128187060    1.480892560    2.476459180
6    C    0.180915050    -0.034466640    2.475966410
7    H    0.156575110    -0.502822590    -1.006874840
8    H    -0.107379610    1.949930080    -1.006793150
9    H    -0.299589740    3.219802680    1.129277020
10    H    -1.111302680    1.653259180    2.976024240
11    H    0.628120670    2.005558750    3.105647240
12    H    -0.574766760    -0.559220090    3.105934720
13    H    1.164166010    -0.207078670    2.974677330
14    H    0.350059480    -1.773025870    1.128539700
EXPGEOM
1    C    0.10930    -0.05050    1.42450
2    C    1.25770    0.05050    0.72950
3    C    1.25770    -0.05050    -0.72950
4    C    0.10930    0.05050    -1.42450
5    C    -1.19110    0.30980    -0.70350
6    C    -1.19110    -0.30980    0.70350
7    H    0.11100    -0.01900    2.51240
8    H    2.20740    0.18470    1.24400
9    H    2.20740    -0.18470    -1.24400
10    H    0.11100    0.01900    -2.51240
11    H    -2.04250    -0.06660    -1.28220
12    H    -1.33130    1.40280    -0.62420
13    H    -2.04250    0.06660    1.28220
14    H    -1.33130    -1.40280    0.62420
---
H8C6, RHF, CHARGE=0, MULT=1
HF=25
1    C    0.000000000    0.000000000    0.000000000
2    C    0.000000000    1.506109110    0.000000000
3    C    0.000000000    2.248173536    1.124053403
4    C    0.001356596    1.653879180    2.508232763
5    C    0.004318143    0.147914864    2.508324505
6    C    0.004400388    -0.593668292    1.384053849
7    H    0.890597712    -0.368319573    -0.562213839
8    H    -0.894863071    -0.367715164    -0.555958127
9    H    -0.000320263    1.975122768    -0.986236598
10    H    -0.000801570    3.339212604    1.081356671
11    H    -0.891805849    2.020917797    3.067382282
12    H    0.893504700    2.024790620    3.066597127
13    H    0.006933693    -0.321700488    3.494215184
14    H    0.007354846    -1.684745168    1.427062444
EXPGEOM
1    C    0.00000    1.50140    0.00000
2    C    0.00000    -1.50140    0.00000
3    C    0.00000    -0.66570    1.25320
4    C    0.00000    0.66570    1.25320
5    C    0.00000    -0.66570    -1.25320
6    C    0.00000    0.66570    -1.25320
7    H    0.00000    1.20750    -2.19640
8    H    0.00000    -1.20750    -2.19640
9    H    0.00000    1.20750    2.19640
10    H    0.00000    -1.20750    2.19640
11    H    0.87030    2.17560    0.00000
12    H    0.87030    -2.17560    0.00000
13    H    -0.87030    2.17560    0.00000
14    H    -0.87030    -2.17560    0.00000
---
H10C6, RHF, CHARGE=0, MULT=1
HF=19.8
1    C    0.000000000    0.000000000    0.000000000
2    C    0.000000000    1.365606730    0.000000000
3    C    0.000000000    -0.097921358    1.526995469
4    C    -0.000338394    1.463659792    1.526970566
5    H    0.894337822    -0.569201427    1.971374908
6    H    -0.894362929    -0.569394942    1.971097201
7    H    0.893663969    1.935400386    1.971584465
8    H    -0.895135236    1.934589859    1.970861408
9    C    -0.000243922    2.444439408    -1.012374481
10    C    -0.000205776    -1.079223832    -1.011886254
11    H    0.012945494    2.045471257    -2.047364753
12    H    -0.904168269    3.082132923    -0.909730075
13    H    0.889610962    3.098785359    -0.893278114
14    H    0.009606168    -0.680745061    -2.047126790
15    H    0.891341879    -1.731555695    -0.894613123
16    H    -0.902316406    -1.719037623    -0.906845501
---
H10C6, RHF, CHARGE=0, MULT=1
HF=20.1
1    C    -0.112264270    -0.002553700    0.004872200
2    C    -0.062957500    1.336631440    0.030141890
3    C    -0.100678580    2.214321290    1.251889030
4    C    -1.420364220    3.002766710    1.399600890
5    C    -1.456782430    3.883568520    2.619222960
6    C    -1.406197590    5.222783490    2.640645890
7    H    -1.454011420    5.793058330    3.567862600
8    H    -1.314773880    5.848356930    1.754051090
9    H    -1.550653140    3.336185810    3.564025310
10    H    -2.274744620    2.288316490    1.462984570
11    H    -1.595662310    3.603893780    0.477945120
12    H    0.754069880    2.928690170    1.191331690
13    H    0.073056490    1.610694000    2.172162990
14    H    0.030543110    1.886289600    -0.913372670
15    H    -0.203114100    -0.631312790    0.889253310
16    H    -0.063549000    -0.569839560    -0.924136360
EXPGEOM
1    C    -0.29540    -0.42280    0.64690
2    C    -0.29540    0.42280    -0.64690
3    C    -0.33540    0.42280    1.88980
4    C    -0.33540    -0.42280    -1.88980
5    C    0.59610    0.44060    2.83920
6    C    0.59610    -0.44060    -2.83920
7    H    -1.17040    -1.08780    0.63020
8    H    0.59020    -1.06750    0.66240
9    H    -1.17040    1.08780    -0.63020
10    H    0.59020    1.06750    -0.66240
11    H    -1.20570    1.07290    1.98550
12    H    -1.20570    -1.07290    -1.98550
13    H    0.51290    1.07980    3.71240
14    H    1.48090    -0.18820    2.78410
15    H    0.51290    -1.07980    -3.71240
16    H    1.48090    0.18820    -2.78410
---
H10C6, RHF, CHARGE=0, MULT=1
HF=-1.1
1    C    0.000000000    0.000000000    0.000000000
2    C    0.000000000    1.510080140    0.000000000
3    C    0.000000000    1.903170997    1.498423366
4    C    -0.001954556    0.574759997    2.298410574
5    C    -0.000398693    -0.528771842    1.248867452
6    C    -0.000360463    -1.973699081    1.627325785
7    H    0.000554122    -0.546137862    -0.937411971
8    H    -0.890504151    1.911597091    -0.529192542
9    H    0.890028582    1.911865687    -0.529747738
10    H    -0.888329389    2.519187825    1.749559283
11    H    0.888758708    2.518123775    1.750360366
12    H    -0.894403522    0.503097476    2.956047898
13    H    0.887190327    0.502541214    2.960349224
14    H    0.892787157    -2.225336802    2.237679199
15    H    -0.901211249    -2.228597645    2.224776481
16    H    0.007583087    -2.637924596    0.738729960
EXPGEOM
1    C    -0.00050    -0.75690    0.07600
2    H    -0.06930    -0.33550    2.17980
3    C    -0.02190    0.02590    1.15700
4    H    0.85800    -2.65860    -0.45270
5    H    -0.89730    -2.61110    -0.55040
6    H    -0.10600    -2.68460    1.03610
7    C    -0.03930    -2.25440    0.03300
8    H    1.13350    -0.03960    -1.61540
9    H    -0.57010    -0.25740    -1.97680
10    C    0.12400    0.06800    -1.19260
11    H    -1.20090    1.76690    -0.91270
12    H    0.45830    2.25920    -1.23000
13    C    -0.15440    1.51550    -0.71390
14    H    1.07860    1.88370    1.08380
15    H    -0.63910    2.11430    1.36290
16    C    0.08450    1.49570    0.81980
---
H10C6, RHF, CHARGE=0, MULT=1
HF=2.3
1    C    0.000000000    0.000000000    0.000000000
2    C    0.000000000    1.509894660    0.000000000
3    C    0.000000000    1.903759897    1.500471703
4    C    0.062978168    0.572605849    2.317992074
5    C    0.027298107    -0.508442547    1.248898845
6    C    -1.013194313    0.422072537    3.401248876
7    H    -0.013807516    -0.558551071    -0.928885596
8    H    -0.888801942    1.914957012    -0.528691586
9    H    0.891508719    1.911072174    -0.527644375
10    H    -0.902109422    2.502051206    1.744043816
11    H    0.871396201    2.547007394    1.743006311
12    H    1.054675191    0.518616844    2.832813111
13    H    -2.038498166    0.442279047    2.979862722
14    H    -0.893227160    -0.537673346    3.944527046
15    H    -0.938848381    1.237984288    4.149096154
16    H    0.045382255    -1.559056239    1.516839645
EXPGEOM
1    H    0.11410    -0.29810    2.21410
2    C    0.09890    0.10210    1.20490
3    H    -0.38710    2.16200    1.58600
4    C    -0.16010    1.36810    0.88200
5    H    0.87410    2.16590    -0.83640
6    H    -0.87260    2.20030    -1.01270
7    C    -0.04460    1.60790    -0.60760
8    H    0.65000    0.07210    -2.05220
9    H    -1.01210    -0.12050    -1.50160
10    C    -0.00450    0.16770    -1.18140
11    H    1.51370    -0.91330    -0.03790
12    C    0.42510    -0.75250    -0.00500
13    H    0.07720    -2.73900    0.83770
14    H    -0.01030    -2.68150    -0.92770
15    H    -1.33870    -2.02840    0.04600
16    C    -0.24950    -2.12980    -0.01210
---
H10C6, RHF, CHARGE=0, MULT=1
HF=3.5
1    C    0.000000000    0.000000000    0.000000000
2    C    0.000000000    1.510899870    0.000000000
3    C    0.000000000    1.918878363    1.509045863
4    C    -0.121155596    0.575415623    2.299730983
5    C    -0.066041639    -0.507231396    1.247487135
6    C    -1.044097896    2.977174973    1.885139771
7    H    0.046748584    -0.556644733    -0.928844767
8    H    -0.882076261    1.900992956    -0.551131202
9    H    0.895590216    1.913523197    -0.519688460
10    H    1.000170440    2.360625135    1.741032444
11    H    0.708138473    0.470804884    3.031502445
12    H    -2.080330336    2.644856148    1.672929611
13    H    -0.984559094    3.224572875    2.965007212
14    H    -0.871940959    3.917292099    1.321483196
15    H    -0.082970369    -1.554846569    1.525364923
16    H    -1.063530133    0.504194484    2.883456964
EXPGEOM
1    H    -0.14210    2.43840    1.29370
2    C    -0.06650    1.55640    0.66630
3    H    -0.14120    2.43850    -1.29380
4    C    -0.06620    1.55650    -0.66630
5    H    -0.98440    -0.14360    1.63030
6    H    0.70860    0.05190    2.05790
7    C    -0.00360    0.15480    1.23110
8    H    0.70780    0.05150    -2.05830
9    H    -0.98500    -0.14320    -1.62960
10    C    -0.00370    0.15470    -1.23110
11    H    1.48660    -0.78320    0.00010
12    C    0.39240    -0.70790    -0.00000
13    H    0.12910    -2.68510    0.88400
14    H    0.12890    -2.68500    -0.88420
15    H    -1.28530    -2.09360    0.00020
16    C    -0.18960    -2.12220    -0.00000
---
H10C6, RHF, CHARGE=0, MULT=1
HF=30.9
1    C    0.000000000    0.000000000    0.000000000
2    C    0.000000000    1.506412730    0.000000000
3    H    0.000000000    1.953413846    1.005744919
4    H    -0.000000000    -0.437279165    -1.005837626
5    C    -0.773346210    2.243172874    -1.090754080
6    C    0.754174250    2.243172874    -1.090754080
7    C    0.754174250    -0.815833357    1.062876881
8    C    -0.754174250    -0.815833357    1.062876881
9    H    -1.320097195    1.675588510    -1.854378569
10    H    -1.320097195    3.156612336    -0.854007039
11    H    1.294563428    3.153040669    -0.848719279
12    H    1.294563428    1.678903903    -1.844438879
13    H    1.294563428    -1.709376584    0.766193969
14    H    1.294563428    -0.298235084    1.849345111
15    H    -1.294563428    -0.298235084    1.849345111
16    H    -1.294563428    -1.709376584    0.766193969
---
H10C6, RHF, CHARGE=0, MULT=1
HF=-1.1, IE=10.3
1    C    1.311867126    -0.094424137    -0.666319987
2    C    1.311867466    0.094425231    0.666319699
3    C    0.062974368    0.227150170    1.492860790
4    C    0.062975622    -0.227158189    -1.492861134
5    C    -1.225676412    -0.175321857    0.749429006
6    C    -1.225663187    0.175301004    -0.749426464
7    H    2.249459917    -0.175050204    -1.221345798
8    H    2.249460252    0.175051906    1.221345568
9    H    -0.019426680    1.282889979    1.844181393
10    H    -0.019422384    -1.282889594    -1.844178717
11    H    0.161333221    -0.394111011    2.412730695
12    H    0.161331576    0.394111111    -2.412732724
13    H    -1.390266222    -1.270790755    0.869926134
14    H    -1.390719798    1.270815367    -0.869974394
15    H    -2.096273171    0.317857727    1.237767002
16    H    -2.096272210    -0.317818562    -1.237764388
EXPGEOM
1    C    1.305100000    -0.118700000    -0.656000000
2    C    1.305100000    0.118700000    0.656000000
3    C    0.048000000    0.251700000    1.481700000
4    C    0.048000000    -0.251700000    -1.481700000
5    C    -1.191900000    -0.251700000    0.725100000
6    C    -1.191900000    0.251700000    -0.725100000
7    H    2.250400000    -0.224100000    -1.184400000
8    H    2.250400000    0.224100000    1.184400000
9    H    -0.087800000    1.304400000    1.770100000
10    H    -0.087800000    -1.304400000    -1.770100000
11    H    0.166200000    -0.297100000    2.424300000
12    H    0.166200000    0.297100000    -2.424300000
13    H    -1.190600000    -1.349200000    0.722700000
14    H    -1.190600000    1.349200000    -0.722700000
15    H    -2.104700000    0.061400000    1.243500000
16    H    -2.104700000    -0.061400000    -1.243500000
---
H11C6, RHF, CHARGE=1, MULT=1
HF=177
1    C    0.000000000    0.000000000    0.000000000
2    C    0.000000000    1.544051710    0.000000000
3    C    0.000000000    2.176596183    1.402647804
4    C    1.036950275    1.572078692    2.365146093
5    C    1.037543577    0.028556666    2.404129619
6    C    0.687774268    -0.650713260    1.136941321
7    H    0.424370668    -0.386697040    -0.960756665
8    H    -1.057555160    -0.386840575    0.016237608
9    H    -0.893326958    1.896135385    -0.562112483
10    H    0.886233808    1.897235820    -0.574550486
11    H    0.201993012    3.266774759    1.301258970
12    H    -1.017190185    2.094881774    1.849237566
13    H    0.848761861    1.950463222    3.394415097
14    H    2.058392294    1.919461890    2.089264076
15    H    2.025770976    -0.349208098    2.768845901
16    H    0.295746068    -0.339657552    3.167354370
17    H    0.931254082    -1.719135034    1.044050771
---
H12C6, RHF, CHARGE=0, MULT=1
HF=-10.1
1    C    0.000000000    0.000000000    0.000000000
2    C    0.000000000    1.531249540    0.000000000
3    C    0.000000000    2.176453434    1.399335227
4    C    -0.000603931    3.718531249    1.383801386
5    C    0.001882486    4.359733374    2.746460976
6    C    0.005234912    5.680967843    2.980680184
7    H    -0.893996302    -0.412244460    0.510016382
8    H    0.897521577    -0.412810566    0.503367237
9    H    -0.004076377    -0.383661233    -1.040886619
10    H    -0.892536755    1.881529791    -0.568768321
11    H    0.889680440    1.883275796    -0.571625757
12    H    -0.893563991    1.819812706    1.961875879
13    H    0.891687917    1.819003596    1.963836745
14    H    -0.895538665    4.077298593    0.821458151
15    H    0.889606934    4.078701655    0.815397046
16    H    0.000526996    3.675310428    3.601240381
17    H    0.006876901    6.441216313    2.201268552
18    H    0.006484403    6.094277008    3.988401630
EXPGEOM
1    C    -0.43700    3.08550    -0.16870
2    C    0.38420    2.04130    -0.21030
3    C    0.22580    0.77650    0.58300
4    C    0.08440    -0.47380    -0.30260
5    C    -0.02670    -1.77310    0.50170
6    C    -0.16860    -3.01580    -0.38140
7    H    -1.31020    3.09700    0.47770
8    H    -0.26810    3.96990    -0.77380
9    H    1.24650    2.07490    -0.87660
10    H    1.10200    0.64440    1.23510
11    H    -0.64520    0.86270    1.24430
12    H    -0.79880    -0.36010    -0.94450
13    H    0.94670    -0.53770    -0.98050
14    H    0.85820    -1.87780    1.14340
15    H    -0.88700    -1.70600    1.18070
16    H    -0.24710    -3.92650    0.22080
17    H    -1.06350    -2.95450    -1.01060
18    H    0.69460    -3.12980    -1.04650
---
H12C6, RHF, CHARGE=0, MULT=1
HF=-15.7
1    C    0.000000000    0.000000000    0.000000000
2    C    0.000000000    1.543183200    0.000000000
3    C    0.000000000    2.130014523    1.411911082
4    C    -1.002249727    1.930607415    2.292240289
5    C    -1.115343234    2.141846718    -0.882941656
6    C    1.206059331    2.957791312    1.787157867
7    H    0.804440012    -0.396602285    0.652366652
8    H    -0.959755205    -0.427130688    0.352560315
9    H    0.183174167    -0.390408508    -1.022356753
10    H    0.962280464    1.841128298    -0.493485425
11    H    -1.896729401    1.346394138    2.081888038
12    H    -1.007233312    2.347029930    3.299292168
13    H    -2.129767400    1.851936242    -0.543811699
14    H    -1.066278137    3.249816738    -0.886401994
15    H    -1.006680243    1.805305401    -1.934618592
16    H    1.383662127    3.770636378    1.052257747
17    H    2.119813042    2.327754029    1.826854887
18    H    1.097191337    3.438945428    2.780895774
EXPGEOM
1    C    0.00000    -0.95040    -1.81860
2    C    0.00000    -0.06490    -0.82140
3    C    0.00000    -0.51950    0.63030
4    C    0.00000    1.42160    -1.09440
5    C    1.26760    -0.06490    1.37860
6    C    -1.26760    -0.06490    1.37860
7    H    0.00000    -0.64150    -2.85990
8    H    0.00000    -2.02080    -1.63470
9    H    0.00000    -1.61600    0.61700
10    H    0.00000    1.62020    -2.16900
11    H    -0.87950    1.91140    -0.66090
12    H    0.87950    1.91140    -0.66090
13    H    1.28830    -0.49000    2.38760
14    H    2.17310    -0.38790    0.85570
15    H    1.30630    1.02470    1.48140
16    H    -1.28830    -0.49000    2.38760
17    H    -2.17310    -0.38790    0.85570
18    H    -1.30630    1.02470    1.48140
---
H12C6, RHF, CHARGE=0, MULT=1
HF=-16.8
1    C    -0.000032134    -0.000056672    -0.000084610
2    C    1.511708436    0.000044664    0.000151724
3    C    2.248310443    1.152191844    0.000170954
4    C    3.759516817    1.151860821    0.044759797
5    C    2.146754309    -1.372090895    0.000160463
6    C    1.614850822    2.524255078    -0.043370493
7    H    -0.393706958    0.265865020    -1.004357377
8    H    -0.423951976    -0.990798115    0.264184852
9    H    -0.418128249    0.718162938    0.735611745
10    H    4.183158625    0.862529290    -0.940468860
11    H    4.176547040    2.148308322    0.298051665
12    H    4.154166499    0.450970951    0.809591828
13    H    2.555314998    -1.617386657    1.003698653
14    H    1.425259750    -2.173093059    -0.262370299
15    H    2.972806270    -1.450118901    -0.737104434
16    H    1.184749211    2.790737196    0.945691269
17    H    2.342800401    3.319102169    -0.306926980
18    H    0.805229351    2.587361302    -0.800028541
EXPGEOM
1    C    0.67490    0.00000    0.00000
2    C    -0.67490    0.00000    0.00000
3    C    1.52460    -0.01190    1.24960
4    C    1.52460    0.01190    -1.24960
5    C    -1.52460    -0.01190    -1.24960
6    C    -1.52460    0.01190    1.24960
7    H    0.95720    -0.11430    2.17540
8    H    0.95720    0.11430    -2.17540
9    H    -0.95720    -0.11430    -2.17540
10    H    -0.95720    0.11430    2.17540
11    H    2.24490    -0.84150    1.20810
12    H    2.12040    0.91000    1.31920
13    H    2.24490    0.84150    -1.20810
14    H    2.12040    -0.91000    -1.31920
15    H    -2.24490    -0.84150    -1.20810
16    H    -2.12040    0.91000    -1.31920
17    H    -2.24490    0.84150    1.20810
18    H    -2.12040    -0.91000    1.31920
---
H12C6, RHF, CHARGE=0, MULT=1
HF=-14.8
1    C    0.000000000    0.000000000    0.000000000
2    C    0.000000000    1.496991620    0.000000000
3    C    0.000000000    2.349039683    1.058301670
4    C    -0.000179272    1.838974046    2.488021657
5    C    -0.000835558    2.837154685    3.650040725
6    C    -0.000016174    3.837908281    0.802599321
7    H    0.892381625    -0.412489164    0.516226308
8    H    -0.903424242    -0.412111918    0.496984751
9    H    0.011192624    -0.392411878    -1.038092245
10    H    -0.000028470    1.912928277    -1.015243039
11    H    -0.895489801    1.183415589    2.621983471
12    H    0.893815584    1.181927993    2.621626530
13    H    0.891615139    3.494413159    3.640399943
14    H    -0.903914225    3.479762979    3.651635790
15    H    0.010014766    2.285296919    4.613438271
16    H    -0.897872340    4.320970088    1.241482608
17    H    0.902651805    4.320164408    1.232572624
18    H    -0.004782520    4.084198785    -0.279593477
EXPGEOM
1    C    -0.44350    1.64270    -1.32660
2    H    -0.98170    2.30420    -0.64020
3    H    -0.01860    2.26350    -2.12210
4    H    -1.17610    0.96640    -1.77750
5    C    0.65860    0.85050    -0.59880
6    H    1.40350    1.55650    -0.20990
7    H    1.18450    0.21970    -1.32150
8    C    -0.07550    0.77500    1.84390
9    H    -0.51370    0.14130    2.61950
10    H    0.87670    1.16910    2.22200
11    H    -0.73550    1.63970    1.70110
12    C    -0.02480    -2.19130    -0.72550
13    H    0.65270    -3.02630    -0.50690
14    H    -0.99370    -2.63590    -0.98460
15    H    0.35110    -1.67680    -1.61250
16    C    0.12950    0.01730    0.55210
17    C    -0.16100    -1.28510    0.46690
18    H    -0.54860    -1.77630    1.35950
---
H12C6, RHF, CHARGE=0, MULT=1
HF=-11.8
1    C    0.041197480    -0.054114120    -0.011789050
2    C    0.003193560    1.483835090    -0.106920260
3    C    -0.122974890    2.186246620    1.273150210
4    C    -1.380998020    1.888473540    2.044388860
5    C    -1.456087800    1.604790300    3.352881570
6    C    1.205569010    2.031213580    -0.905860220
7    H    0.918442070    -0.416831800    0.561140510
8    H    -0.868877300    -0.454492710    0.478744820
9    H    0.088593570    -0.510373750    -1.022375170
10    H    -0.912247880    1.747673310    -0.696785840
11    H    0.775026630    1.948827440    1.888785200
12    H    -0.098437200    3.291692020    1.112587270
13    H    -2.307270130    1.956311660    1.463206750
14    H    -0.595327070    1.524076410    4.014803440
15    H    -2.406506250    1.435087340    3.857961490
16    H    1.126386240    3.128053740    -1.051070720
17    H    2.171635170    1.827855050    -0.400649310
18    H    1.253212860    1.574064640    -1.915395330
---
H12C6, RHF, CHARGE=0, MULT=1
HF=-29.5, IE=10.3
1    C    0.185055423    -0.000392903    -1.491770504
2    C    0.193447289    -1.290345087    0.745201393
3    C    0.190888591    1.291460661    0.744513000
4    C    -0.185054508    0.000392122    1.491771402
5    C    -0.190887279    -1.291460903    -0.744514276
6    C    -0.193448098    1.290343858    -0.745200522
7    H    1.279401085    0.000666664    -1.701896375
8    H    1.289123707    -1.466934560    0.844710732
9    H    1.286261542    1.470573096    0.843755137
10    H    -1.279402302    -0.000620419    1.701898354
11    H    -1.286260164    -1.470574214    -0.843756741
12    H    -1.289124413    1.466930262    -0.844707223
13    H    -0.313590024    -0.001429006    -2.487758174
14    H    -0.298403457    -2.155400614    1.245750272
15    H    -0.302700107    2.155536801    1.244967386
16    H    0.313586322    0.001435910    2.487757079
17    H    0.302704432    -2.155535951    -1.244965785
18    H    0.298399197    2.155402230    -1.245751747
EXPGEOM
1    C    0.229400000    0.000000000    -1.467000000
2    C    0.229400000    -1.270400000    0.733500000
3    C    0.229400000    1.270400000    0.733500000
4    C    -0.229400000    0.000000000    1.467000000
5    C    -0.229400000    -1.270400000    -0.733500000
6    C    -0.229400000    1.270400000    -0.733500000
7    H    1.326200000    -0.000100000    -1.535100000
8    H    1.326200000    -1.329400000    0.767600000
9    H    1.326200000    1.329400000    0.767500000
10    H    -1.326200000    0.000100000    1.535100000
11    H    -1.326200000    -1.329400000    -0.767500000
12    H    -1.326200000    1.329400000    -0.767600000
13    H    -0.145900000    0.000400000    -2.496700000
14    H    -0.145900000    -2.162400000    1.248000000
15    H    -0.145900000    2.162100000    1.248700000
16    H    0.145900000    -0.000400000    2.496700000
17    H    0.145900000    -2.162100000    -1.248700000
18    H    0.145900000    2.162400000    -1.248000000
---
H14C6, RHF, CHARGE=0, MULT=1
HF=-44.4
1    C    -0.000779805    1.953550185    -1.064108721
2    C    0.000687182    1.174268018    0.254711114
3    C    0.000330953    -0.392500158    0.221354682
4    C    -0.000654529    -0.899657092    1.695972649
5    C    1.269410938    -0.940074146    -0.489977779
6    C    -1.268680898    -0.939218437    -0.490550051
7    H    -0.002598834    -2.007695320    1.748319703
8    H    0.004604607    3.042983947    -0.847167526
9    H    2.199424645    -0.538405169    -0.038192313
10    H    -2.198859855    -0.537716169    -0.038908117
11    H    1.288247807    -0.682945671    -1.568130900
12    H    -1.287079971    -0.681159396    -1.568419043
13    H    1.325664979    -2.046446259    -0.423907725
14    H    -1.325215183    -2.045577833    -0.425307523
15    H    0.891875201    1.742234128    -1.685569768
16    H    -0.899908030    1.749717254    -1.678604470
17    H    0.890224515    1.514372976    0.836483694
18    H    -0.887442147    1.513581618    0.839000407
19    H    0.892972408    -0.548497639    2.251100185
20    H    -0.892888801    -0.545730080    2.251851306
EXPGEOM
1    C    0.000000000    1.905800000    -1.075700000
2    C    0.000000000    1.171300000    0.271400000
3    C    0.000000000    -0.376600000    0.220100000
4    C    0.000000000    -0.898900000    1.670300000
5    C    1.258500000    -0.898900000    -0.499200000
6    C    -1.258500000    -0.898900000    -0.499200000
7    H    0.000000000    -1.994200000    1.695000000
8    H    0.000000000    2.988900000    -0.915500000
9    H    2.171000000    -0.524500000    -0.021600000
10    H    -2.171000000    -0.524500000    -0.021600000
11    H    1.282100000    -0.596800000    -1.550800000
12    H    -1.282100000    -0.596800000    -1.550800000
13    H    1.293900000    -1.993600000    -0.471400000
14    H    -1.293900000    -1.993600000    -0.471400000
15    H    0.884100000    1.665000000    -1.674000000
16    H    -0.884100000    1.665000000    -1.674000000
17    H    0.876800000    1.493600000    0.848600000
18    H    -0.876800000    1.493600000    0.848600000
19    H    0.884800000    -0.552400000    2.215900000
20    H    -0.884800000    -0.552400000    2.215900000
---
H14C6, RHF, CHARGE=0, MULT=1
HF=-42.5
1    C    -0.000114706    -0.218016928    0.753487452
2    C    0.000225838    0.217979805    -0.753451199
3    H    -0.000284052    -1.338224979    0.773157620
4    H    0.000259930    1.338187152    -0.773020985
5    C    1.263653459    0.228642253    1.523187013
6    C    -1.264050487    0.229259679    1.522558444
7    C    1.264249771    -0.228986885    -1.522599925
8    C    -1.263476160    -0.228863775    -1.523168417
9    H    1.435239103    1.321473884    1.450266795
10    H    -1.434932679    1.322218155    1.449883161
11    H    1.435404636    -1.321898643    -1.449739976
12    H    -1.434768750    -1.321765725    -1.450552334
13    H    1.183388469    -0.023460263    2.601185485
14    H    2.174268325    -0.285193901    1.154857302
15    H    -1.184706825    -0.023258474    2.600517642
16    H    -2.174531660    -0.284042536    1.153293891
17    H    1.184733185    0.023137356    -2.600692630
18    H    2.174658084    0.284511661    -1.153343865
19    H    -1.183250473    0.023657216    -2.601052556
20    H    -2.174192074    0.284702951    -1.154748972
EXPGEOM
1    C    0.000000000    -0.232400000    0.739200000
2    C    0.000000000    0.232400000    -0.739200000
3    H    0.000000000    -1.332700000    0.732100000
4    H    0.000000000    1.332700000    -0.732100000
5    C    1.256200000    0.232400000    1.496600000
6    C    -1.256200000    0.232400000    1.496600000
7    C    1.256200000    -0.232400000    -1.496600000
8    C    -1.256200000    -0.232400000    -1.496600000
9    H    1.343800000    1.325500000    1.475700000
10    H    -1.343800000    1.325500000    1.475700000
11    H    1.343800000    -1.325500000    -1.475700000
12    H    -1.343800000    -1.325500000    -1.475700000
13    H    1.207600000    -0.073500000    2.546800000
14    H    2.174800000    -0.185000000    1.076500000
15    H    -1.207600000    -0.073500000    2.546800000
16    H    -2.174800000    -0.185000000    1.076500000
17    H    1.207600000    0.073500000    -2.546800000
18    H    2.174800000    0.185000000    -1.076500000
19    H    -1.207600000    0.073500000    -2.546800000
20    H    -2.174800000    0.185000000    -1.076500000
---
H14C6, RHF, CHARGE=0, MULT=1
HF=-41.7
1    C    0.000000000    0.000000000    0.000000000
2    C    0.000000000    1.531965450    0.000000000
3    C    0.000000000    2.170706979    1.403507479
4    C    0.081206934    3.722501079    1.441518098
5    C    -1.235494052    4.416860974    1.039257171
6    C    0.586607147    4.224853405    2.811546935
7    H    0.895028438    -0.413208848    0.507703305
8    H    -0.896826298    -0.412421788    0.505129215
9    H    0.001782931    -0.383411018    -1.041107572
10    H    0.893440125    1.882386145    -0.566920616
11    H    -0.888402142    1.877636917    -0.575896079
12    H    0.870768858    1.757994239    1.964997257
13    H    -0.906366618    1.835583790    1.957761154
14    H    0.852705274    4.039863672    0.693295587
15    H    -1.531818938    4.159968912    0.002437953
16    H    -2.076421497    4.140551430    1.706989736
17    H    -1.128972877    5.520825114    1.075661764
18    H    1.595277378    3.823042722    3.038511097
19    H    -0.088054376    3.931170849    3.640850761
20    H    0.671152428    5.330909262    2.824404382
EXPGEOM
1    C    0.14720    2.84390    -0.21560
2    H    -0.18990    3.67810    0.40800
3    H    1.23910    2.90210    -0.28710
4    H    -0.25740    2.99550    -1.22250
5    C    0.19420    -1.44610    1.38040
6    H    -0.12670    -0.73450    2.14680
7    H    -0.16130    -2.43720    1.68120
8    H    1.29080    -1.47180    1.38600
9    C    -0.29780    1.49540    0.36350
10    H    0.08740    1.39940    1.38520
11    H    -1.39260    1.47670    0.44560
12    C    0.16490    0.30400    -0.48560
13    H    1.26390    0.29080    -0.52340
14    C    -0.33480    -1.07410    -0.01360
15    H    -1.43190    -1.02690    0.04400
16    C    0.03450    -2.15930    -1.03660
17    H    -0.37030    -1.92840    -2.02780
18    H    1.12290    -2.24940    -1.13490
19    H    -0.35280    -3.13850    -0.73550
20    H    -0.17090    0.46130    -1.51970
---
H14C6, RHF, CHARGE=0, MULT=1
HF=-41.1
1    C    -0.120856680    0.010995120    -0.111878730
2    C    0.146993830    1.252863630    0.744447020
3    C    1.471423320    2.018556550    0.460644010
4    C    1.412947210    3.453861710    1.058650560
5    C    2.427607810    4.466252210    0.518066140
6    C    2.718220800    1.236299830    0.923251200
7    H    -0.111502490    0.246750120    -1.195325380
8    H    0.617333490    -0.795846090    0.066933360
9    H    -1.121933570    -0.404163030    0.129295190
10    H    -0.713098300    1.945706600    0.587677330
11    H    0.106204210    0.960754160    1.818908710
12    H    1.553045740    2.128373900    -0.650564110
13    H    0.399602770    3.882810750    0.875135710
14    H    1.521435830    3.399711990    2.166243710
15    H    3.474860960    4.180769410    0.740852720
16    H    2.337176210    4.596213890    -0.579573110
17    H    2.253030850    5.457409720    0.987384430
18    H    3.653455180    1.771200560    0.660837980
19    H    2.725171060    1.069199590    2.019315310
20    H    2.779850930    0.243404620    0.433514790
EXPGEOM
1    C    0.00000    -0.09170    -0.18320
2    C    0.00000    1.29490    -0.84510
3    H    0.00000    -0.84850    -0.98260
4    C    1.26280    -0.32100    0.67070
5    C    -1.26280    -0.32100    0.67070
6    C    2.58430    -0.32100    -0.10850
7    C    -2.58430    -0.32100    -0.10850
8    H    0.00000    2.08640    -0.08550
9    H    0.88020    1.44070    -1.47780
10    H    -0.88020    1.44070    -1.47780
11    H    1.30360    0.44400    1.45830
12    H    -1.30360    0.44400    1.45830
13    H    1.16090    -1.28320    1.18850
14    H    -1.16090    -1.28320    1.18850
15    H    3.42210    -0.57650    0.54810
16    H    -3.42210    -0.57650    0.54810
17    H    2.56370    -1.05700    -0.92030
18    H    2.80290    0.65550    -0.55070
19    H    -2.56370    -1.05700    -0.92030
20    H    -2.80290    0.65550    -0.55070
---
H14C6, RHF, CHARGE=0, MULT=1
HF=-39.9
1    C    0.000000000    0.000000000    0.000000000
2    C    0.000000000    1.531265290    0.000000000
3    C    0.000000000    2.175011755    1.400136184
4    C    -0.000863171    3.717002891    1.384564571
5    C    0.001395589    4.361069243    2.784373423
6    C    -0.000091378    5.892313447    2.783809665
7    H    0.003605206    6.276308265    3.824719688
8    H    -0.898636008    6.303497825    2.280783648
9    H    0.893461717    6.305524697    2.273580187
10    H    0.893498784    4.010181863    3.353300887
11    H    -0.888062291    4.008894340    3.356563397
12    H    -0.893673481    4.075151183    0.821917045
13    H    0.889193799    4.076381619    0.818375784
14    H    0.891455517    1.815879256    1.964292373
15    H    -0.891355985    1.815694401    1.964261058
16    H    0.890411983    1.883064155    -0.570972384
17    H    -0.890922530    1.882373294    -0.570522175
18    H    0.001882890    -0.383542623    -1.041037095
19    H    -0.897119331    -0.412242310    0.504700752
20    H    0.895061164    -0.412519126    0.508131442
EXPGEOM
1    C    0.00000    1.41490    2.90370
2    C    0.00000    -1.41490    -2.90370
3    C    0.00000    0.00490    0.76680
4    C    0.00000    -0.00490    -0.76680
5    C    0.00000    -1.41490    -1.37070
6    C    0.00000    1.41490    1.37070
7    H    0.00000    -2.43350    -3.30470
8    H    0.00000    2.43350    3.30470
9    H    0.88360    0.90140    3.29860
10    H    -0.88360    0.90140    3.29860
11    H    -0.88360    -0.90140    -3.29860
12    H    0.88360    -0.90140    -3.29860
13    H    -0.87700    1.96460    1.00480
14    H    0.87700    1.96460    1.00480
15    H    -0.87700    -1.96460    -1.00480
16    H    0.87700    -1.96460    -1.00480
17    H    0.87750    -0.54540    1.13350
18    H    -0.87750    -0.54540    1.13350
19    H    -0.87750    0.54540    -1.13350
20    H    0.87750    0.54540    -1.13350
---
H7C7, RHF, CHARGE=1, MULT=1
HF=212
1    C    0.000000000    0.000000000    0.000000000
2    C    0.000000000    2.860992740    0.000000000
3    C    0.000000000    0.707841965    1.230158830
4    C    0.003494615    0.707472346    -1.230238915
5    C    -0.002597057    2.097951581    1.242417836
6    C    0.006233938    2.097641951    -1.242286208
7    C    -0.005186202    4.243845379    -0.000427432
8    H    -0.003018113    -1.093477674    0.001379882
9    H    0.000139101    0.150079004    2.169732073
10    H    0.004407347    0.149497382    -2.169652215
11    H    -0.007948579    2.632114419    2.196213069
12    H    0.013158428    2.631599072    -2.196165424
13    H    -0.013684509    4.837771943    0.916009590
14    H    -0.001783502    4.836807269    -0.917520295
EXPGEOM
1    C    0.99240    0.00000    0.00000
2    C    0.25170    0.00000    1.21570
3    C    -1.13080    0.00000    1.20920
4    C    -1.83460    0.00000    0.00000
5    C    -1.13080    0.00000    -1.20920
6    C    0.25170    0.00000    -1.21570
7    C    2.39500    0.00000    0.00000
8    H    0.79240    0.00000    2.15690
9    H    -1.67290    0.00000    2.14930
10    H    -2.91910    0.00000    0.00000
11    H    -1.67290    0.00000    -2.14930
12    H    0.79240    0.00000    -2.15690
13    H    2.95590    0.00000    0.92740
14    H    2.95590    0.00000    -0.92740
---
H7C7, RHF, CHARGE=1, MULT=1
HF=209
1    C    0.000000000    0.000000000    0.000000000
2    C    0.000000000    2.533250940    0.000000000
3    C    0.000000000    2.846193078    1.370784429
4    C    -0.000008435    1.266647410    -0.610169852
5    C    -0.000278397    -0.312897986    1.370619645
6    C    -0.000610583    0.563615645    2.469938608
7    C    -0.000032799    1.969720744    2.470066168
8    H    -0.000152797    2.447111604    3.461179502
9    H    0.000020470    3.393318151    -0.685885424
10    H    -0.000047539    1.266844598    -1.710226954
11    H    -0.000751370    0.086240046    3.461013649
12    H    0.000060768    -0.860196032    -0.685689058
13    H    -0.000320342    -1.385455391    1.615167826
14    H    0.000043128    3.918711795    1.615483841
EXPGEOM
1    C    1.61810    0.00000    0.00000
2    C    0.99380    0.00000    1.26370
3    C    0.99380    0.00000    -1.26370
4    C    -0.33990    0.00000    1.58550
5    C    -0.33990    0.00000    -1.58550
6    C    -1.46340    0.00000    0.67730
7    C    -1.46340    0.00000    -0.67730
8    H    2.69980    0.00000    0.00000
9    H    1.67240    0.00000    2.10960
10    H    1.67240    0.00000    -2.10960
11    H    -0.58390    0.00000    2.63930
12    H    -0.58390    0.00000    -2.63930
13    H    -2.43550    0.00000    1.15670
14    H    -2.43550    0.00000    -1.15670
---
H8C7, RHF, CHARGE=0, MULT=1
HF=43, IE=8.5
1    C    0.000000000    0.000000000    0.000000000
2    C    -0.417676952    -0.596323690    2.415710082
3    C    -1.042930977    0.677664860    2.911229474
4    C    -0.000000000    -0.881889730    1.162816580
5    C    0.000000000    1.355470110    0.000000000
6    C    0.000000000    2.237355860    1.162816580
7    C    -0.417676952    1.951683170    2.415710082
8    H    -0.333533075    2.727382063    3.184592859
9    H    -0.333558470    -1.372213973    3.184360806
10    H    0.389961034    -1.886500031    0.960501157
11    H    0.390336111    3.241828906    0.960512986
12    H    0.030570264    -0.523861245    -0.961946809
13    H    0.030574778    1.879240322    -0.962033812
14    H    -1.010476359    0.677664860    4.026773482
15    H    -2.128986799    0.677664860    2.643237706
---
H8C7, RHF, CHARGE=0, MULT=1
HF=59.7
1    C    0.000000000    0.000000000    0.000000000
2    C    0.000000000    1.579287260    0.000000000
3    C    0.000000000    -0.046959694    1.578726119
4    C    1.229906066    1.816022274    0.895617595
5    C    1.229668155    0.841098860    1.842074979
6    C    -1.230834858    1.815136994    0.894361762
7    C    -1.230855405    0.839866345    1.840367380
8    H    0.885941942    -0.460818396    -0.474077482
9    H    -0.886126475    -0.460633990    -0.473884815
10    H    0.000108400    2.088535660    -0.972241426
11    H    0.000090714    -1.034328762    2.057993867
12    H    1.920760074    2.631582940    0.744251484
13    H    1.920314887    0.664903697    2.652814574
14    H    -1.922369832    2.629941758    0.742280589
15    H    -1.922310638    0.662885693    2.650181586
EXPGEOM
1    C    1.35410    0.00000    0.00000
2    C    0.27280    0.00000    1.12370
3    C    0.27280    0.00000    -1.12370
4    C    -0.52120    1.24350    0.66670
5    C    -0.52120    1.24350    -0.66670
6    C    -0.52120    -1.24350    0.66670
7    C    -0.52120    -1.24350    -0.66670
8    H    1.97710    -0.89890    0.00000
9    H    1.97710    0.89890    0.00000
10    H    0.61000    0.00000    2.16000
11    H    0.61000    0.00000    -2.16000
12    H    -1.01620    1.93320    1.33740
13    H    -1.01620    1.93320    -1.33740
14    H    -1.01620    -1.93320    1.33740
15    H    -1.01620    -1.93320    -1.33740
---
H8C7, RHF, CHARGE=0, MULT=1
HF=12, DIP=0.36, IE=8.82
1    C    -0.000134600    -0.026479450    -0.001441860
2    C    -0.001191820    2.815042920    -0.009523020
3    C    0.041327290    0.684567130    1.210657370
4    C    -0.041823950    0.678033860    -1.216064650
5    C    0.040567630    2.089236850    1.205807480
6    C    -0.042503350    2.084243070    -1.219330940
7    H    0.000343360    -1.116516800    0.001609960
8    H    0.073863520    0.144687890    2.157688790
9    H    -0.074035620    0.134129170    -2.160882110
10    H    0.073245520    2.619714640    2.159347420
11    H    -0.075405550    2.606113110    -2.177316920
12    C    -0.001604740    4.319879820    0.001716210
13    H    0.911392910    4.712880180    0.497029790
14    H    -0.032973050    4.752305990    -1.018891410
15    H    -0.883129340    4.711807380    0.551847910
EXPGEOM
1    C    0.00000    0.00360    0.91130
2    C    1.20060    0.00680    0.19420
3    C    1.20340    0.00680    -1.19910
4    C    0.00000    0.00610    -1.90200
5    C    -1.20340    0.00680    -1.19910
6    C    -1.20060    0.00680    0.19420
7    C    0.00000    -0.02640    2.42250
8    H    2.14390    0.01140    0.73340
9    H    2.14720    0.01160    -1.73560
10    H    0.00000    0.00950    -2.98710
11    H    -2.14720    0.01160    -1.73560
12    H    -2.14390    0.01140    0.73340
13    H    0.00000    -1.05710    2.79720
14    H    0.88560    0.46880    2.83100
15    H    -0.88560    0.46880    2.83100
---
H12C7, RHF, CHARGE=0, MULT=1
HF=-9.9
1    C    -0.003188466    -0.732666210    -0.085647203
2    C    -0.005897809    -1.971248700    -0.968908574
3    C    -0.006804666    -1.444355746    -2.422938111
4    C    -0.007171319    0.098649753    -2.320491522
5    C    -0.003748905    0.410162793    -0.831371248
6    H    -0.897871597    -2.603484925    -0.769748979
7    H    0.884151163    -2.606831058    -0.771724479
8    H    -0.895113374    -1.808245830    -2.980164071
9    H    0.880904687    -1.807952604    -2.981264306
10    H    -0.900025994    0.533326245    -2.819128622
11    H    0.882275276    0.534536732    -2.824079842
12    C    -0.001021622    -0.854590676    1.405230842
13    H    0.000579540    -1.912634174    1.738237877
14    H    -0.898689619    -0.372273730    1.847367689
15    H    0.896480933    -0.370214784    1.845523821
16    C    -0.002355629    1.824244246    -0.342627783
17    H    0.000725599    2.554628340    -1.177380515
18    H    0.893812212    2.033788258    0.279465028
19    H    -0.901086912    2.036328286    0.275121990
---
H12C7, RHF, CHARGE=0, MULT=1
HF=-6
1    C    0.000000000    0.000000000    0.000000000
2    C    0.000000000    1.510367420    0.000000000
3    C    0.000000000    1.903895371    1.497220999
4    C    0.000229959    0.574865592    2.294798839
5    C    -0.000241456    -0.533896245    1.246310277
6    H    -0.000234300    -0.531769512    -0.945454110
7    H    -0.890327217    1.910878299    -0.530121935
8    H    0.890092005    1.911333320    -0.530220949
9    H    -0.888438094    2.519459494    1.749047619
10    H    0.891327801    0.505540506    2.954588028
11    C    -0.000790141    -1.971197371    1.682732498
12    H    -0.890336290    0.505578555    2.955252862
13    H    0.887891940    2.520059511    1.749423450
14    H    -0.892695252    -2.139879937    2.333654704
15    H    0.892289508    -2.139868251    2.332508756
16    C    -0.000233859    -3.045764762    0.591992015
17    H    0.893637593    -2.972714804    -0.059894305
18    H    -0.900779905    -2.982593052    -0.051622556
19    H    0.007865388    -4.055221366    1.052786076
---
H12C7, RHF, CHARGE=0, MULT=1
HF=-19.4
1    C    0.000000000    0.000000000    0.000000000
2    C    0.000000000    1.353670040    0.000000000
3    C    0.000000000    2.216124274    1.231553212
4    C    0.332167222    1.460996004    2.530337041
5    C    -0.231995804    0.031359658    2.565012027
6    C    0.053866089    -0.789389352    1.293057776
7    C    -0.037366413    -0.800127253    -1.276669734
8    H    -0.022013085    1.922109870    -0.934272886
9    H    -1.002248601    2.698516147    1.322735243
10    H    0.728918348    3.048706212    1.098144115
11    H    -0.061965196    2.030786745    3.401878220
12    H    1.437784700    1.427901107    2.664709716
13    H    -1.332163973    0.074081421    2.737046314
14    H    0.192771973    -0.504518756    3.444046806
15    H    -0.674245093    -1.632435913    1.253238984
16    H    1.062793797    -1.258219971    1.380572487
17    H    0.757978025    -1.574584881    -1.292244731
18    H    -1.015652519    -1.314416397    -1.387971609
19    H    0.107188633    -0.168899550    -2.177473347
---
H12C7, RHF, CHARGE=0, MULT=1
HF=-12.4
1    C    -0.000151580    -0.006579710    0.000774120
2    C    1.134170400    1.067600570    0.000040410
3    C    -1.134765220    1.067555030    0.000055910
4    C    0.777983340    1.895970280    1.274544400
5    C    -0.778656460    1.895823640    1.274583200
6    C    0.778117380    1.893564450    -1.275917840
7    C    -0.778707740    1.893762000    -1.275846430
8    H    -0.000331750    -0.673818060    0.883934710
9    H    -0.000309830    -0.674781610    -0.881418010
10    H    2.165522850    0.679470970    0.000469520
11    H    -2.166155340    0.679557370    0.000337850
12    H    1.187986530    1.417473160    2.187659350
13    H    1.198145640    2.921082070    1.250380510
14    H    -1.188361940    1.417039770    2.187663190
15    H    -1.198917820    2.920730350    1.250661780
16    H    1.198490200    2.918677560    -1.253809190
17    H    1.187714610    1.413383370    -2.188308100
18    H    -1.198621900    2.918858790    -1.253363230
19    H    -1.188417810    1.413910000    -2.188220190
EXPGEOM
1    C    1.38960    0.00000    0.00000
2    C    0.34030    0.00000    1.13280
3    C    0.34030    0.00000    -1.13280
4    C    -0.49380    1.25500    0.78260
5    C    -0.49380    -1.25500    0.78260
6    C    -0.49380    -1.25500    -0.78260
7    C    -0.49380    1.25500    -0.78260
8    H    2.02780    -0.88980    0.00000
9    H    2.02780    0.88980    0.00000
10    H    0.72920    0.00000    2.15320
11    H    0.72920    0.00000    -2.15320
12    H    -0.01960    2.15940    1.17640
13    H    -0.01960    -2.15940    -1.17640
14    H    -0.01960    2.15940    -1.17640
15    H    -0.01960    -2.15940    1.17640
16    H    -1.50170    1.20870    -1.20580
17    H    -1.50170    -1.20870    1.20580
18    H    -1.50170    1.20870    1.20580
19    H    -1.50170    -1.20870    -1.20580
---
H14C7, RHF, CHARGE=0, MULT=1
HF=-33.1
1    C    0.000000000    0.000000000    0.000000000
2    C    0.000000000    1.567716800    0.000000000
3    C    0.000000000    2.056658262    1.461515294
4    C    -0.305465083    0.845388408    2.359533795
5    C    -0.455747010    -0.389137012    1.449174812
6    C    -0.980055309    -0.558611368    -1.062945211
7    C    1.423551434    -0.546789207    -0.291168719
8    H    -0.895480597    1.966361277    -0.524968645
9    H    0.870749121    1.980518845    -0.551833230
10    H    -0.752757818    2.860804402    1.606609534
11    H    0.981057482    2.506317168    1.727128048
12    H    -1.231861317    1.011927305    2.950018587
13    H    0.506090582    0.690956964    3.102882784
14    H    0.129060522    -1.244299677    1.849029213
15    H    -1.514369453    -0.729103802    1.456692147
16    H    -2.016335469    -0.196281612    -0.903740516
17    H    -1.014019287    -1.667325855    -1.040691597
18    H    -0.682164646    -0.256742258    -2.088177657
19    H    1.449757879    -1.655219520    -0.250666023
20    H    2.169033173    -0.174745805    0.440928942
21    H    1.776481075    -0.247176385    -1.299417639
---
H14C7, RHF, CHARGE=0, MULT=1
HF=-31
1    C    0.000000000    0.000000000    0.000000000
2    C    0.000000000    1.552397060    0.000000000
3    C    0.000000000    2.015260324    1.468733051
4    C    -0.203092965    0.767086725    2.348022307
5    C    -0.513495793    -0.437917575    1.414327693
6    C    -0.664726627    -0.625671056    -1.233651607
7    H    1.071535461    -0.328159607    -0.046071664
8    H    -0.885704159    1.963382196    -0.530525197
9    H    0.888782349    1.940822265    -0.541610846
10    H    -0.804781071    2.760484472    1.646519152
11    H    0.952486835    2.526891554    1.724639746
12    H    -1.005581521    0.939709020    3.095254784
13    H    0.715747322    0.556605843    2.938245033
14    H    0.111687656    -1.306079500    1.739683439
15    C    -1.972376180    -0.912014475    1.520885558
16    H    -1.723974049    -0.324948483    -1.358036123
17    H    -0.626672652    -1.733407363    -1.191798445
18    H    -0.126862697    -0.317958505    -2.155219616
19    H    -2.697864673    -0.145554179    1.182363717
20    H    -2.145344215    -1.831770154    0.926259710
21    H    -2.221817153    -1.165107754    2.572802247
---
H14C7, RHF, CHARGE=0, MULT=1
HF=-31.9
1    C    0.000000000    0.000000000    0.000000000
2    C    0.000000000    1.552400810    0.000000000
3    C    0.000000000    2.031172002    1.465928716
4    C    0.053813196    0.777708064    2.378467840
5    C    -0.282434292    -0.430089231    1.464265833
6    C    -0.928480040    -0.640485888    -1.041249024
7    H    1.037044318    -0.335245101    -0.255003526
8    H    -0.880030612    1.967750624    -0.535999683
9    H    0.892301433    1.935930212    -0.540063157
10    H    -0.902540286    2.648402508    1.664259216
11    H    0.870278256    2.692445861    1.665936068
12    C    -0.799962907    0.872404573    3.650649830
13    H    1.113252840    0.657126040    2.719690035
14    H    0.335783152    -1.311617818    1.737859916
15    H    -1.340133557    -0.745917686    1.592025352
16    H    -1.991123175    -0.360353156    -0.894507401
17    H    -0.863499835    -1.747385462    -0.999460933
18    H    -0.638938286    -0.332461073    -2.067312495
19    H    -1.877294918    1.015762061    3.431616600
20    H    -0.700526763    -0.048458424    4.261533739
21    H    -0.469893246    1.723485621    4.281747597
---
H14C7, RHF, CHARGE=0, MULT=1
HF=-32.7
1    C    -0.621576781    -6.449314353    1.005135944
2    C    -0.036798180    -5.166614424    1.624809542
3    H    -0.166974639    -7.354835650    1.461986478
4    C    -0.348067843    -6.406250633    -0.509318922
5    H    -1.712080541    -6.520306816    1.207953378
6    C    0.717699720    -4.392947859    0.508381559
7    H    0.654328118    -5.409353910    2.460703139
8    H    -0.851495444    -4.556833297    2.071261956
9    C    0.246031102    -5.012074954    -0.849351928
10    H    -1.281991616    -6.577600378    -1.086064233
11    H    0.341559703    -7.229686808    -0.794727668
12    H    -0.592762508    -4.388480559    -1.248783605
13    C    1.320365912    -5.047063958    -1.947409652
14    H    1.807168703    -4.611536649    0.638097899
15    C    0.568757954    -2.866135469    0.602830808
16    H    2.224989047    -5.607841834    -1.637246045
17    H    1.639921105    -4.022354489    -2.226898688
18    H    0.927233786    -5.527681039    -2.867141600
19    H    -0.482820701    -2.535237172    0.486894695
20    H    1.168302971    -2.353238215    -0.176506083
21    H    0.929733730    -2.497565791    1.585166559
---
H14C7, RHF, CHARGE=0, MULT=1
HF=-14.9
1    C    0.000000000    0.000000000    0.000000000
2    C    0.000000000    1.531298690    0.000000000
3    C    0.000000000    2.175831700    1.399901063
4    C    0.002523818    3.717857643    1.383823506
5    C    0.002626261    4.362450774    2.785079676
6    C    0.007701010    5.868439993    2.781970034
7    C    0.006881603    6.645065547    3.876191108
8    H    -0.894160880    -0.412228746    0.509741824
9    H    0.897266216    -0.412752876    0.503844527
10    H    -0.003613171    -0.383822303    -1.040807225
11    H    0.892016607    1.882118741    -0.569154065
12    H    -0.890173145    1.883274964    -0.570813424
13    H    0.891865897    1.815876998    1.962993569
14    H    -0.892039059    1.817581469    1.963268539
15    H    0.896722945    4.074025034    0.822123465
16    H    -0.888422554    4.077921629    0.819927281
17    H    0.893814983    4.002664235    3.352696497
18    H    -0.891380514    4.007259196    3.350652723
19    H    0.012407759    6.348556521    1.797841045
20    H    0.002345353    6.265565847    4.896672663
21    H    0.010784723    7.732712225    3.819013852
---
H14C7, RHF, CHARGE=0, MULT=1
HF=-30.4
1    C    0.000000000    0.000000000    0.000000000
2    C    0.000000000    1.553675560    0.000000000
3    C    0.000000000    2.025004719    1.468289969
4    C    -0.263529538    0.794679385    2.357113892
5    C    -0.443149975    -0.422921462    1.429078664
6    C    -0.819701959    -0.669090411    -1.126457595
7    C    -0.258462870    -0.518574295    -2.543808767
8    H    1.060832087    -0.333897095    -0.124253231
9    H    -0.885512504    1.966821561    -0.528789541
10    H    0.889422522    1.943442820    -0.539419409
11    H    -0.774106607    2.805126191    1.630786993
12    H    0.970908691    2.498033652    1.729991578
13    H    -1.164912507    0.946018126    2.988410476
14    H    0.580154230    0.631124993    3.061623778
15    H    0.159832989    -1.285432545    1.784390088
16    H    -1.501897850    -0.759986525    1.449903718
17    H    -0.895672910    -1.760690510    -0.908050442
18    H    -1.865680592    -0.284396403    -1.116207669
19    H    -0.213258347    0.539422041    -2.870459187
20    H    0.761345823    -0.945105812    -2.631717930
21    H    -0.906217672    -1.059204383    -3.265208734
---
H14C7, RHF, CHARGE=0, MULT=1
HF=-37
1    C    0.000000000    0.000000000    0.000000000
2    C    0.000000000    1.539133920    0.000000000
3    C    0.000000000    2.167210907    1.403113463
4    C    -1.027566879    1.539190641    2.358429311
5    C    -1.029358704    0.000168425    2.355997263
6    C    -1.058831621    -0.632074936    0.940677047
7    C    -0.948769348    -2.168914813    0.989356326
8    H    -0.184425631    -0.350500457    -1.041216796
9    H    1.016931860    -0.364664926    0.271260780
10    H    -0.880079513    1.910446979    -0.573668975
11    H    0.895962093    1.896387051    -0.557436826
12    H    -0.205637347    3.258141658    1.312747869
13    H    1.018918985    2.087855634    1.846972664
14    H    -0.824509093    1.895868592    3.394149976
15    H    -2.046371497    1.913005766    2.105478821
16    H    -1.916794119    -0.350603669    2.930870974
17    H    -0.139135341    -0.363007836    2.918965474
18    H    -2.063980652    -0.406899344    0.499375279
19    H    -1.019022371    -2.605102744    -0.028315207
20    H    0.007336514    -2.510713745    1.434643133
21    H    -1.773489789    -2.606427911    1.588818502
---
H16C7, RHF, CHARGE=0, MULT=1
HF=-48.7
1    C    0.000000000    0.000000000    0.000000000
2    C    0.000000000    1.547194510    0.000000000
3    C    0.000000000    2.227181485    1.431812587
4    C    1.299654998    1.929360156    2.232936992
5    C    -0.150959098    3.773999658    1.294128058
6    C    -1.218698862    1.723792408    2.266342105
7    C    1.090882889    2.051590531    -0.973302302
8    H    0.911470468    -0.432762256    0.457208480
9    H    -0.877153970    -0.417842584    0.532509020
10    H    -0.059539253    -0.385814713    -1.039844737
11    H    -0.976290831    1.838878706    -0.470152598
12    H    1.440349304    0.845978585    2.418977480
13    H    2.206610233    2.296380420    1.712452868
14    H    1.279634351    2.423962951    3.226828339
15    H    0.749190490    4.251527467    0.858349386
16    H    -1.016293495    4.047566701    0.656706226
17    H    -0.310963991    4.254395615    2.281992795
18    H    -2.172892722    1.840770153    1.713484760
19    H    -1.125738960    0.657096561    2.552093773
20    H    -1.321513823    2.292377574    3.214238996
21    H    1.061383093    3.150226409    -1.110940511
22    H    2.114436410    1.779181989    -0.647882263
23    H    0.939355927    1.611152357    -1.981751795
---
H16C7, RHF, CHARGE=0, MULT=1
HF=-49.3
1    C    0.000000000    0.000000000    0.000000000
2    C    0.000000000    1.533034410    0.000000000
3    C    0.000000000    2.163713834    1.407638447
4    C    0.002605645    3.727712801    1.540186878
5    C    1.273440807    4.348731741    0.895842912
6    C    -1.263649578    4.353152658    0.891028740
7    C    -0.000107773    4.073195432    3.061335071
8    H    0.891726286    -0.413335704    0.513418114
9    H    -0.900127759    -0.413290101    0.498513967
10    H    0.008828849    -0.382840702    -1.041287385
11    H    0.892579071    1.874542052    -0.571967876
12    H    -0.889770775    1.875928494    -0.574860576
13    H    -0.892693807    1.774998339    1.952400186
14    H    0.887894943    1.770355494    1.956356599
15    H    2.201525881    3.890617493    1.294685745
16    H    1.290117509    4.225269749    -0.205583750
17    H    1.337145435    5.438912659    1.094329457
18    H    -1.278103357    4.225027933    -0.209955976
19    H    -2.194945652    3.899044275    1.287137083
20    H    -1.323646542    5.443983009    1.086038371
21    H    -0.895726163    3.667036002    3.574306834
22    H    0.890151416    3.661350692    3.579079809
23    H    0.002808572    5.169302641    3.232153690
---
H16C7, RHF, CHARGE=0, MULT=1
HF=-47.6
1    C    0.000000000    0.000000000    0.000000000
2    C    0.000000000    1.532747760    0.000000000
3    C    0.000000000    2.219260635    1.397480222
4    C    0.597770867    3.669592876    1.341108396
5    C    -0.308122727    4.731212522    0.684118150
6    C    1.120399282    4.154516922    2.712002709
7    C    -1.371778750    2.115603307    2.095894307
8    H    0.859689904    -0.416126164    0.563147694
9    H    -0.928092042    -0.423667737    0.432542407
10    H    0.075248987    -0.373079172    -1.043044940
11    H    0.900572107    1.857443716    -0.571863001
12    H    -0.874628732    1.881377367    -0.595723355
13    H    0.712860214    1.630869321    2.032075616
14    H    1.510420749    3.604276210    0.692097366
15    H    -0.653052429    4.413006722    -0.319987587
16    H    -1.206043850    4.963171091    1.290914647
17    H    0.247950797    5.681988169    0.543543780
18    H    0.309352604    4.331785516    3.445655021
19    H    1.822636882    3.420453952    3.157672854
20    H    1.679316465    5.107077321    2.600746013
21    H    -1.381631316    2.648836693    3.067646718
22    H    -2.196422262    2.527569197    1.480437357
23    H    -1.621812261    1.057387409    2.317494021
---
H16C7, RHF, CHARGE=0, MULT=1
HF=-48.3
1    C    -0.204632254    -2.062283114    -1.048784299
2    C    0.335548385    -0.958754975    -0.113665506
3    C    -0.587281751    0.293830384    -0.120339297
4    C    0.090053721    1.658558575    0.194448392
5    C    0.811281866    2.270877973    -1.024511093
6    C    0.604477586    -1.504498412    1.304128971
7    C    -0.909586609    2.659160917    0.813424572
8    H    0.473347173    -2.940548948    -1.061671973
9    H    -0.280328730    -1.697284563    -2.093829458
10    H    -1.208814869    -2.419532033    -0.742715067
11    H    -1.416131724    0.118599050    0.603901087
12    H    -1.086138857    0.375239401    -1.113664259
13    H    1.548398743    1.567799809    -1.461845791
14    H    1.372349885    3.182399160    -0.731398477
15    H    0.104891937    2.556939556    -1.829738160
16    H    -0.413121439    3.622592160    1.050876340
17    H    -1.328578593    2.269080078    1.763443761
18    H    -1.758013197    2.878715414    0.134517501
19    H    0.876064422    1.488780267    0.973308393
20    H    1.331003031    -0.664096512    -0.532267452
21    H    1.322852360    -2.349383800    1.272340491
22    H    -0.320180265    -1.869769602    1.794952977
23    H    1.049431127    -0.731849666    1.962900081
EXPGEOM
1    C    -0.04140    -2.82750    -0.90280
2    C    -0.34450    -1.64530    0.03050
3    C    0.18950    -0.33190    -0.57130
4    C    -0.20060    0.94300    0.18880
5    C    0.25920    2.22690    -0.51480
6    C    -0.12200    3.50200    0.24590
7    C    0.20940    -1.91430    1.43820
8    H    -0.45280    -3.76220    -0.50720
9    H    -0.46620    -2.66880    -1.89970
10    H    1.04010    -2.96490    -1.02050
11    H    -1.43730    -1.55270    0.11110
12    H    1.28520    -0.39250    -0.64050
13    H    -0.17450    -0.24900    -1.60440
14    H    -1.29200    0.97180    0.31420
15    H    0.22240    0.92300    1.20080
16    H    1.34810    2.19400    -0.65070
17    H    -0.17170    2.26000    -1.52390
18    H    0.21760    4.39950    -0.28090
19    H    -1.20800    3.57900    0.36890
20    H    0.32480    3.51400    1.24630
21    H    1.30400    -1.98180    1.41950
22    H    -0.06420    -1.12590    2.14540
23    H    -0.17350    -2.86070    1.83480
---
H16C7, RHF, CHARGE=0, MULT=1
HF=-46.6
1    C    0.000000000    0.000000000    0.000000000
2    C    0.000000000    1.542312470    0.000000000
3    C    0.000000000    2.161683706    1.425953008
4    C    -1.337499085    2.081715698    2.191079437
5    C    -1.314670806    2.780516362    3.565164891
6    C    -2.630622982    2.702993282    4.344581901
7    C    1.155741379    2.102076797    -0.857795336
8    H    0.878983050    -0.419233280    0.530052307
9    H    -0.909890271    -0.408453458    0.483813356
10    H    0.014264683    -0.397026229    -1.036125976
11    H    -0.944876202    1.863480511    -0.509657492
12    H    0.800681849    1.681413073    2.033827668
13    H    0.284399043    3.236588052    1.342386004
14    H    -2.141584915    2.536996080    1.568097072
15    H    -1.620788992    1.015066775    2.338166781
16    H    -0.508049528    2.336488503    4.193619980
17    H    -1.048209158    3.854499571    3.432051844
18    H    -3.467887677    3.171429287    3.788688510
19    H    -2.916717668    1.655254184    4.567814419
20    H    -2.534242664    3.236103037    5.312805323
21    H    1.117663425    3.209213515    -0.912436939
22    H    2.150177777    1.821633738    -0.455494210
23    H    1.095826743    1.724730117    -1.899141694
---
H16C7, RHF, CHARGE=0, MULT=1
HF=-48.2
1    C    0.000000000    0.000000000    0.000000000
2    C    0.000000000    1.532692700    0.000000000
3    C    0.000000000    2.313195546    1.365808676
4    C    0.004006948    3.842243331    0.995355660
5    C    0.003702909    4.896549316    2.107819327
6    C    -1.270923401    1.960452975    2.187656783
7    C    1.265626739    1.955914850    2.193517375
8    H    0.890916926    -0.428095987    0.500600322
9    H    -0.899893175    -0.428301801    0.484182254
10    H    0.009905132    -0.367812656    -1.048092818
11    H    0.890994457    1.854863571    -0.589733580
12    H    -0.888405078    1.857007233    -0.591942460
13    H    0.895858903    4.047079100    0.356314191
14    H    -0.882988484    4.051422113    0.351385696
15    H    -0.890974718    4.831294397    2.758176059
16    H    0.899830006    4.834726319    2.756522088
17    H    0.000748224    5.910064899    1.653389371
18    H    -1.309626763    2.509108448    3.150573419
19    H    -2.200180481    2.203560410    1.632977136
20    H    -1.314316257    0.882637029    2.444864331
21    H    2.198205468    2.191998779    1.641462596
22    H    1.303531621    2.507697025    3.154711422
23    H    1.302066509    0.878773277    2.454787891
---
H16C7, RHF, CHARGE=0, MULT=1
HF=-45.3
1    C    -0.664632323    -8.539869443    -0.176220379
2    C    -0.165312138    -7.092294627    -0.231608383
3    H    -1.506522603    -8.712304041    -0.877160200
4    H    -1.030136448    -8.773591160    0.845642614
5    H    0.130836399    -9.273472317    -0.414119634
6    H    -0.995012483    -6.451096341    0.146615211
7    C    0.297843363    -6.576151783    -1.625543369
8    H    0.660980110    -6.970157506    0.506265234
9    H    -0.393084806    -7.015463708    -2.387588929
10    C    1.734114328    -7.064068634    -1.975072635
11    C    0.173333974    -5.028023815    -1.731852306
12    H    0.530847161    -4.555881298    -0.787629238
13    C    -1.223598144    -4.486575231    -2.055611539
14    H    0.858749745    -4.651487428    -2.526052139
15    H    -1.982530820    -4.785982680    -1.305492996
16    H    -1.577177434    -4.830017172    -3.049299753
17    H    -1.201785501    -3.376888585    -2.077150213
18    H    1.904421062    -8.071702726    -1.530012863
19    H    2.485401341    -6.398462524    -1.490909933
20    C    2.065035172    -7.174130471    -3.467477842
21    H    1.402616891    -7.899158572    -3.982806222
22    H    3.109346541    -7.528639949    -3.595577481
23    H    1.981956544    -6.204052883    -3.997074286
EXPGEOM
1    C    -0.21180    -0.57180    0.13730
2    H    -1.31200    -0.58840    0.11000
3    C    0.22830    -0.77050    1.59610
4    C    0.28990    -1.71050    -0.77310
5    C    0.24570    0.78990    -0.42200
6    C    -0.26460    -3.10150    -0.44010
7    C    -0.35770    2.02240    0.26590
8    C    0.04040    3.33520    -0.42000
9    H    1.32240    -0.75890    1.67570
10    H    -0.16100    0.01760    2.24690
11    H    -0.12440    -1.72470    1.99790
12    H    1.38770    -1.73660    -0.73810
13    H    0.02580    -1.46650    -1.81000
14    H    -0.00910    0.83070    -1.48970
15    H    1.34260    0.84780    -0.37070
16    H    0.06270    -3.83750    -1.18150
17    H    0.06890    -3.45590    0.53990
18    H    -1.36050    -3.09890    -0.43760
19    H    -0.04660    2.05930    1.31610
20    H    -1.45200    1.93180    0.27320
21    H    -0.39690    4.20060    0.08810
22    H    1.12830    3.46550    -0.42260
23    H    -0.29640    3.35480    -1.46240
---
H16C7, RHF, CHARGE=0, MULT=1
HF=-46
1    C    0.000000000    0.000000000    0.000000000
2    C    0.000000000    1.532320220    0.000000000
3    C    0.000000000    2.170062754    1.404257483
4    C    -0.083448462    3.724436154    1.448937955
5    C    -0.515782695    4.206269558    2.864699361
6    C    -1.026208561    5.646486878    2.972877837
7    C    1.214463933    4.403288579    0.964504608
8    H    0.887330348    -0.413198120    0.521167110
9    H    -0.904464715    -0.413742092    0.490346079
10    H    0.017725761    -0.381724494    -1.041771806
11    H    0.889169517    1.872926597    -0.577751832
12    H    -0.891716215    1.883458793    -0.568880431
13    H    -0.869495006    1.749738012    1.961608437
14    H    0.907199671    1.834337126    1.956997774
15    H    -0.893868186    4.029628238    0.739602813
16    H    -1.331264350    3.542818315    3.237414761
17    H    0.330829686    4.073927553    3.577253741
18    H    -0.243252813    6.395000788    2.739308705
19    H    -1.884166494    5.831775910    2.295020046
20    H    -1.371720288    5.845993857    4.008842933
21    H    1.124968026    5.508404309    0.977333328
22    H    2.087808657    4.132071347    1.591742620
23    H    1.452601515    4.123091949    -0.081560314
---
H16C7, RHF, CHARGE=0, MULT=1
HF=-44.9
1    C    0.000000000    0.000000000    0.000000000
2    C    0.000000000    1.531318860    0.000000000
3    C    0.000000000    2.174517127    1.400324727
4    C    0.001264978    3.716659771    1.385731383
5    C    0.000272316    4.358033135    2.788241266
6    C    0.004002815    5.898805828    2.776311855
7    C    0.002035757    6.548970513    4.162732960
8    H    0.006867821    7.654382216    4.068243575
9    H    0.894882960    6.261750408    4.754228787
10    H    -0.897312116    6.269111958    4.747856915
11    H    -0.884536298    6.268249995    2.213649537
12    H    0.896830240    6.264112368    2.217724645
13    H    0.889682984    3.997517196    3.354861476
14    H    -0.893240556    4.002044127    3.351173118
15    H    -0.889521721    4.075793961    0.820701600
16    H    0.893437842    4.074465445    0.822058873
17    H    0.890582175    1.813656669    1.964839053
18    H    -0.892222767    1.815828288    1.963543745
19    H    0.890314885    1.883053624    -0.571136617
20    H    -0.890939985    1.882271872    -0.570546965
21    H    0.001658617    -0.383643524    -1.040997984
22    H    -0.897042135    -0.412190728    0.504881116
23    H    0.895162789    -0.412512739    0.507954915
EXPGEOM
1    C    0.49600    0.00000    0.00000
2    C    -0.34480    0.00000    1.28290
3    C    -0.34480    0.00000    -1.28290
4    C    0.49510    0.00000    2.56630
5    C    0.49510    0.00000    -2.56630
6    C    -0.35330    0.00000    3.84300
7    C    -0.35330    0.00000    -3.84300
8    H    1.15720    -0.87750    0.00000
9    H    1.15720    0.87750    0.00000
10    H    -1.00620    -0.87740    1.28380
11    H    -1.00620    0.87740    1.28380
12    H    -1.00620    0.87740    -1.28380
13    H    -1.00620    -0.87740    -1.28380
14    H    1.15540    0.87700    2.56560
15    H    1.15540    -0.87700    2.56560
16    H    1.15540    -0.87700    -2.56560
17    H    1.15540    0.87700    -2.56560
18    H    0.27340    0.00000    4.74060
19    H    -0.99950    0.88360    3.88810
20    H    -0.99950    -0.88360    3.88810
21    H    0.27340    0.00000    -4.74060
22    H    -0.99950    -0.88360    -3.88810
23    H    -0.99950    0.88360    -3.88810
---
H8C8, RHF, CHARGE=0, MULT=1
HF=148.7
1    C    0.000000000    0.000000000    0.000000000
2    C    0.000000000    1.575927890    0.000000000
3    C    0.000000000    1.575927890    1.575928740
4    C    0.000000000    -0.000000850    1.575928740
5    C    -1.575928740    0.000000000    0.000000000
6    C    -1.575928740    1.575928740    0.000000000
7    C    -1.575928740    1.575928740    1.575928740
8    C    -1.575929590    0.000000000    1.575928740
9    H    0.625710113    -0.625719140    -0.625719140
10    H    0.613646356    2.189582934    -0.613655375
11    H    0.613646356    2.189582934    2.189584115
12    H    0.613646356    -0.613656225    2.189583784
13    H    -2.189575096    -0.613655044    -0.613655375
14    H    -2.189574765    2.189584281    -0.613655210
15    H    -2.189575096    2.189583950    2.189583950
16    H    -2.189576277    -0.613654879    2.189583950
EXPGEOM
1    C    0.78540    0.78540    0.78540
2    C    0.78540    -0.78540    0.78540
3    C    -0.78540    0.78540    0.78540
4    C    -0.78540    -0.78540    0.78540
5    C    0.78540    0.78540    -0.78540
6    C    0.78540    -0.78540    -0.78540
7    C    -0.78540    0.78540    -0.78540
8    C    -0.78540    -0.78540    -0.78540
9    H    1.41420    1.41420    1.41420
10    H    1.41420    -1.41420    1.41420
11    H    -1.41420    1.41420    1.41420
12    H    -1.41420    -1.41420    1.41420
13    H    1.41420    1.41420    -1.41420
14    H    1.41420    -1.41420    -1.41420
15    H    -1.41420    1.41420    -1.41420
16    H    -1.41420    -1.41420    -1.41420
---
H8C8, RHF, CHARGE=0, MULT=1
HF=70.7
1    C    0.087091160    -0.001348280    0.100221950
2    C    0.092173530    1.343446200    -0.003488100
3    C    0.811150270    2.174827320    -0.977442540
4    C    0.812150940    2.070934290    -2.322101010
5    C    0.094852230    1.099574140    -3.157279970
6    C    0.091039530    -0.245280270    -3.053829270
7    C    0.801868910    -1.081487670    -2.078004390
8    C    0.800614620    -0.977298110    -0.733313090
9    H    -0.485227710    -0.465602960    0.913193750
10    H    -0.476792710    1.929941040    0.728310690
11    H    1.385013330    2.986562770    -0.513391920
12    H    1.386760710    2.801747960    -2.904626820
13    H    -0.471840050    1.566815220    -3.972037100
14    H    -0.478587790    -0.828233640    -3.787963270
15    H    1.371138350    -1.897262470    -2.540266490
16    H    1.368927370    -1.711990340    -0.149282850
EXPGEOM
1    C    0.37710    0.66870    1.56420
2    C    0.37710    -0.66870    1.56420
3    C    0.37710    0.66870    -1.56420
4    C    0.37710    -0.66870    -1.56420
5    C    -0.37710    1.56420    0.66870
6    C    -0.37710    -1.56420    0.66870
7    C    -0.37710    1.56420    -0.66870
8    C    -0.37710    -1.56420    -0.66870
9    H    0.93740    1.17710    2.34880
10    H    0.93740    -1.17710    2.34880
11    H    0.93740    1.17710    -2.34880
12    H    0.93740    -1.17710    -2.34880
13    H    -0.93740    2.34880    1.17710
14    H    -0.93740    -2.34880    1.17710
15    H    -0.93740    2.34880    -1.17710
16    H    -0.93740    -2.34880    -1.17710
---
H8C8, RHF, CHARGE=0, MULT=1
HF=35.3
1    C    -0.005046669    0.006264190    0.000420674
2    C    2.829366307    0.006633720    -0.000162165
3    C    0.700796896    1.221775701    0.000078428
4    C    0.700927237    -1.209071730    0.000130182
5    C    2.106346296    1.222809931    -0.000645198
6    C    2.106616974    -1.209566969    -0.000606281
7    H    -1.095272832    0.006309154    0.000647582
8    H    0.157734112    2.167375227    0.000042612
9    H    0.158601075    -2.155204953    0.000137987
10    H    2.637619891    2.175836372    -0.001953420
11    H    2.638059028    -2.162533327    -0.001773605
12    C    4.308108556    0.008011717    -0.031015160
13    C    5.118551482    0.017667339    1.036724896
14    H    4.731453206    0.001312521    -1.042221349
15    H    6.203986787    0.019258737    0.944336979
16    H    4.769152365    0.024406409    2.068069457
EXPGEOM
1    C    -0.06210    0.51310    -0.22130
2    C    -0.08670    0.01010    1.08840
3    C    -0.02830    -1.35830    1.32590
4    C    0.05050    -2.25650    0.26030
5    C    0.06380    -1.77220    -1.04550
6    C    0.00290    -0.40110    -1.28160
7    C    -0.10500    1.95510    -0.51790
8    C    0.13980    2.95520    0.33110
9    H    -0.16840    0.69510    1.92590
10    H    -0.05240    -1.72760    2.34630
11    H    0.09250    -3.32430    0.44850
12    H    0.11880    -2.46090    -1.88260
13    H    0.01350    -0.02960    -2.30230
14    H    -0.34870    2.19600    -1.55150
15    H    0.08100    3.98980    0.01100
16    H    0.41460    2.78920    1.36790
---
H10C8, RHF, CHARGE=0, MULT=1
HF=7.2, IE=8.8
1    C    0.000000000    0.000000000    0.000000000
2    C    0.000000000    2.843331540    0.000000000
3    C    0.000000000    0.708441796    1.213570731
4    C    -0.000000000    0.708365681    -1.213321908
5    C    0.000000000    2.113982663    1.213015713
6    C    0.000000000    2.114080596    -1.212750681
7    H    0.000000000    -1.090120211    0.000205869
8    H    -0.000000000    0.167949679    2.160755727
9    H    -0.000000000    0.168426049    -2.160843110
10    H    0.000000000    2.637059371    2.171023889
11    H    0.000000000    2.636617422    -2.171082607
12    C    -0.000000000    4.356453391    0.000165333
13    C    -1.396153862    4.989814035    0.000234538
14    H    0.563892172    4.733589476    -0.885102215
15    H    0.564277428    4.733579507    0.885197499
16    H    -1.979046423    4.698712773    -0.896721517
17    H    -1.315495528    6.096356646    0.002211513
18    H    -1.980786762    4.695589722    0.895039443
EXPGEOM
1    C    0.00000    -0.23240    0.49000
2    C    1.20080    -0.23430    -0.22720
3    C    1.20380    -0.23430    -1.62050
4    C    0.00000    -0.23370    -2.32280
5    C    -1.20380    -0.23430    -1.62050
6    C    -1.20080    -0.23430    -0.22720
7    C    0.00000    -0.19500    2.00330
8    C    0.00000    1.23890    2.56280
9    H    2.14400    -0.24030    0.31250
10    H    2.14740    -0.23970    -2.15750
11    H    0.00000    -0.23750    -3.40800
12    H    -2.14740    -0.23970    -2.15750
13    H    -2.14400    -0.24030    0.31250
14    H    -0.87870    -0.73000    2.38110
15    H    0.87870    -0.73000    2.38110
16    H    0.88330    1.79050    2.22580
17    H    -0.88330    1.79050    2.22580
18    H    0.00000    1.23230    3.65760
---
H10C8, RHF, CHARGE=0, MULT=1
HF=4.1
1    C    0.000000000    0.000000000    0.000000000
2    C    0.000000000    2.833346480    0.000000000
3    C    0.000000000    0.707689060    1.213774734
4    C    0.000147593    0.688688745    -1.232993195
5    C    0.000173018    2.110570485    1.216782118
6    C    0.000530448    2.104462698    -1.209835889
7    H    -0.004809505    -1.091007038    0.025091012
8    H    -0.000037846    0.163400808    2.159029438
9    C    -0.000066642    -0.047853894    -2.545855726
10    H    0.000318898    2.638963946    2.171736604
11    H    0.000923000    2.647630639    -2.157815531
12    C    0.003788274    4.338714566    0.010701456
13    H    0.911497252    4.728184323    0.518372684
14    H    -0.012507115    4.771088757    -1.010325835
15    H    -0.883862537    4.733617539    0.548586207
16    H    -0.899783878    0.208972738    -3.144028646
17    H    0.895803748    0.213941704    -3.147631710
18    H    0.003281750    -1.148951335    -2.414512460
EXPGEOM
1    C    0.00000    1.21900    0.27200
2    C    0.00000    0.00000    0.94720
3    C    0.00000    -1.22570    0.26670
4    C    0.00000    -1.21090    -1.12700
5    C    0.00000    0.00100    -1.82130
6    C    0.00000    1.20540    -1.13000
7    C    0.00000    2.53100    1.02420
8    C    0.00000    -2.52550    1.04000
9    H    0.00000    -0.00220    2.03490
10    H    0.00000    -2.14770    -1.67650
11    H    0.00000    -0.00070    -2.90710
12    H    0.00000    2.14480    -1.67590
13    H    0.88120    3.13170    0.77360
14    H    0.00000    2.37040    2.10550
15    H    -0.88120    3.13170    0.77360
16    H    0.88130    -2.60310    1.68620
17    H    0.00000    -3.38770    0.36810
18    H    -0.88130    -2.60310    1.68620
---
H10C8, RHF, CHARGE=0, MULT=1
HF=4.6
1    C    0.000000000    0.000000000    0.000000000
2    C    0.000000000    2.839208400    0.000000000
3    C    0.000000000    0.712703820    1.208657319
4    C    -0.001173207    0.699539787    -1.216389993
5    C    0.000087994    2.128350630    1.236246646
6    C    -0.000690543    2.102746568    -1.209025445
7    H    0.002756453    -1.090303327    0.006646580
8    H    0.000487583    0.147708404    2.143112337
9    H    -0.001746029    0.158028916    -2.162774781
10    C    -0.001325596    2.830839916    2.570674204
11    H    -0.001303810    2.624508270    -2.168332043
12    C    0.003661904    4.345805336    -0.064261365
13    H    0.903280374    4.768284063    0.430798325
14    H    0.005660629    4.722704017    -1.107685538
15    H    -0.895135459    4.772301284    0.428855650
16    H    0.897165604    3.472190390    2.689905248
17    H    -0.901240309    3.470508636    2.688216199
18    H    -0.001417353    2.118521228    3.421205469
---
H10C8, RHF, CHARGE=0, MULT=1
HF=4.3
1    C    0.000006960    -0.038857980    0.001134050
2    C    0.002604780    2.830635610    0.006088140
3    C    0.003101040    0.692288880    1.212985530
4    C    -0.000971170    0.694994320    -1.205411760
5    C    0.003994960    2.095308630    1.215205030
6    C    -0.000119340    2.101012290    -1.202708940
7    C    -0.001772920    -1.543144260    0.013841490
8    H    0.004078660    0.166442020    2.169717750
9    H    -0.003216610    0.176718390    -2.166064410
10    H    0.006241510    2.617777840    2.174121630
11    H    -0.001082580    2.622525990    -2.161954870
12    C    0.005064770    4.334914110    0.024047060
13    H    0.918316210    4.722649400    0.522906680
14    H    -0.023883050    4.771728180    -0.994672680
15    H    -0.876300500    4.726678820    0.574587120
16    H    -0.900340920    -1.933330850    0.536507630
17    H    -0.001401640    -1.976421280    -1.006803570
18    H    0.894859930    -1.936206960    0.538197560
EXPGEOM
1    C    -0.00690    0.00010    1.41540
2    C    -0.00790    -1.19230    0.69590
3    C    -0.00800    -1.19230    -0.69440
4    C    -0.00690    -0.00010    -1.41540
5    C    -0.00790    1.19230    -0.69590
6    C    -0.00800    1.19230    0.69440
7    H    -0.01350    -2.13360    1.23150
8    H    -0.01360    -2.13380    -1.22920
9    H    -0.01350    2.13360    -1.23150
10    H    -0.01360    2.13380    1.22920
11    C    0.01540    0.00330    2.92490
12    C    0.01540    -0.00330    -2.92490
13    H    1.03960    0.00500    3.30500
14    H    -0.48440    0.88550    3.32520
15    H    -0.48290    -0.87760    3.33080
16    H    1.03960    -0.00500    -3.30500
17    H    -0.48440    -0.88550    -3.32520
18    H    -0.48290    0.87760    -3.33080
---
H12C8, RHF, CHARGE=0, MULT=1
HF=13.7
1    C    0.000000000    0.000000000    0.000000000
2    C    0.000000000    1.345977795    0.000000000
3    C    0.000000000    2.302089968    1.160047542
4    C    1.279139082    2.296002805    2.025186770
5    C    1.267839616    1.342378887    3.187170368
6    C    1.269111430    -0.003581521    3.187113056
7    C    1.276459512    -0.956430259    2.024413160
8    C    -0.003261911    -0.955973778    1.160162563
9    H    -0.013567961    -0.506157263    -0.973434700
10    H    -0.014179431    1.852053826    -0.973473706
11    H    -0.132317099    3.334646368    0.757842179
12    H    -0.896335787    2.120687245    1.797826903
13    H    2.173553637    2.103873618    1.387913092
14    H    1.422670627    3.327857709    2.425421019
15    H    1.274216813    1.849511893    4.160076200
16    H    1.277105422    -0.511057483    4.159783360
17    H    2.171526637    -0.767755206    1.387007403
18    H    1.415918839    -1.989244170    2.423616845
19    H    -0.140860897    -1.987813232    0.757760322
20    H    -0.898279762    -0.770807967    1.798692292
---
H12C8, RHF, CHARGE=0, MULT=1
HF=16.6
1    C    0.000000000    0.000000000    0.000000000
2    C    0.000000000    1.345620390    0.000000000
3    C    0.000000000    2.183817369    1.248919883
4    C    -0.413874314    1.396646034    2.523878426
5    C    0.184219646    -0.036283131    2.548520310
6    C    -0.047656583    -0.833837821    1.249420156
7    C    -0.067440596    2.162017983    3.782317357
8    C    -0.939608587    2.657551033    4.671963435
9    H    0.017644369    -0.561944490    -0.936694465
10    H    0.021767368    1.907480979    -0.936779985
11    H    1.016232868    2.626169047    1.371392840
12    H    -0.696559251    3.043095559    1.115015750
13    H    -1.527195675    1.278165865    2.478519502
14    H    1.278333941    0.011327607    2.751267648
15    H    -0.260732543    -0.600463970    3.398976891
16    H    0.714848112    -1.643931217    1.182061343
17    H    -1.036617201    -1.348149786    1.295414846
18    H    1.004749055    2.309117939    3.954466922
19    H    -2.021602819    2.565742715    4.593302214
20    H    -0.616847343    3.201172802    5.559523248
---
H14C8, RHF, CHARGE=0, MULT=1
HF=19.3
1    C    0.000000000    0.000000000    0.000000000
2    C    0.000000000    1.531265150    0.000000000
3    C    0.000000000    2.177934143    1.398814286
4    C    -0.001290016    3.719984658    1.381361131
5    C    0.002858352    4.365349893    2.781648462
6    C    0.000407829    5.910495779    2.763225008
7    C    0.008543596    6.497359450    4.090799660
8    C    0.014831631    6.992981456    5.180320047
9    H    0.892242577    -0.412920007    0.512837292
10    H    -0.899600572    -0.412772929    0.499914066
11    H    0.007748808    -0.382907593    -1.041316052
12    H    0.891815608    1.881143181    -0.570148744
13    H    -0.890204236    1.882280451    -0.571582569
14    H    0.892976628    1.820024018    1.961429862
15    H    -0.890896200    1.818334939    1.963271687
16    H    0.888800814    4.077132969    0.813815457
17    H    -0.894827224    4.076235027    0.818917491
18    H    0.898207897    4.014494382    3.344239776
19    H    -0.886502949    4.011968126    3.351706659
20    H    0.889660852    6.286166548    2.201892877
21    H    -0.897381938    6.282311609    2.213148742
22    H    0.020376513    7.431931696    6.134908033
---
H14C8, RHF, CHARGE=0, MULT=1
HF=-4.6
1    C    0.000000000    0.000000000    0.000000000
2    C    0.000000000    1.508929723    0.000000000
3    C    0.000000000    2.245031920    1.138600127
4    C    0.054481614    1.748445711    2.523346238
5    C    -0.945553753    1.716057914    3.437904672
6    C    -2.360013981    2.156161918    3.157657355
7    C    -0.005840333    2.175604852    -1.354325557
8    C    -0.671592366    1.215036142    4.837648275
9    H    0.033042549    -0.425286758    -1.023948154
10    H    0.881602895    -0.400988938    0.543458998
11    H    -0.913882827    -0.399421906    0.488102817
12    H    -0.003479440    3.341188302    1.081164654
13    H    1.058155102    1.403248554    2.806323246
14    H    -3.045470800    1.281993477    3.159600145
15    H    -2.475400905    2.661380451    2.178066454
16    H    -2.714089492    2.870812976    3.930579709
17    H    -0.901834839    1.875913659    -1.938027710
18    H    0.894775007    1.890331617    -1.938120832
19    H    -0.015150568    3.282755562    -1.289186202
20    H    -1.601548912    1.037101024    5.414886688
21    H    -0.112293254    0.256164494    4.824526390
22    H    -0.066659643    1.953573811    5.405706356
---
H14C8, RHF, CHARGE=0, MULT=1
HF=15.2
1    C    -0.463990761    -8.826498711    1.692735392
2    C    -0.301345370    -7.323704946    1.451126127
3    H    -1.062806177    -9.001728227    2.610223081
4    H    0.513445635    -9.331122879    1.831551104
5    H    -0.987861201    -9.325225196    0.852455397
6    H    0.179095715    -6.873876067    2.350759293
7    H    -1.316190697    -6.867939907    1.381545107
8    C    0.513763858    -6.955424289    0.195969864
9    H    1.527018191    -7.412567234    0.273001088
10    C    0.658614648    -5.437250704    -0.028470807
11    H    0.032278492    -7.413016976    -0.698715122
12    H    1.143142276    -4.979645823    0.864414210
13    H    -0.354366393    -4.980048228    -0.106126677
14    C    1.472945153    -5.055812500    -1.285110984
15    H    2.498076447    -5.494456652    -1.222550530
16    C    1.591304293    -3.622200483    -1.472120808
17    H    0.999126095    -5.497064631    -2.194895779
18    C    1.697528179    -2.439401004    -1.638756543
19    C    1.821131907    -1.013749828    -1.831910879
20    H    2.331857388    -0.539186009    -0.966363368
21    H    0.821768233    -0.539911397    -1.941186914
22    H    2.410526476    -0.783610978    -2.745340968
---
H14C8, RHF, CHARGE=0, MULT=1
HF=-0.5
1    C    0.000000000    0.000000000    0.000000000
2    C    0.000000000    1.496717650    0.000000000
3    C    0.000000000    2.333481745    1.066917788
4    C    0.003873393    1.872998739    2.503786533
5    C    -0.005875099    3.815669576    0.853072149
6    C    1.167436084    4.486579452    0.745673643
7    C    1.376035825    5.954146055    0.538063060
8    C    -1.364450892    4.467167093    0.772488777
9    H    0.906848124    -0.409743514    0.493060340
10    H    -0.888478118    -0.412790681    0.522320194
11    H    -0.016092348    -0.393085532    -1.037769274
12    H    0.000483010    1.925607003    -1.009285878
13    H    0.004822003    2.720871134    3.218549691
14    H    0.904289675    1.261290619    2.724236737
15    H    -0.891479093    1.256747657    2.731568214
16    H    2.106874684    3.925227670    0.815174561
17    H    0.980918166    6.547425987    1.389715757
18    H    0.881975796    6.315889826    -0.388036425
19    H    2.456988593    6.188455487    0.446785267
20    H    -1.512256692    4.959005923    -0.212323093
21    H    -2.191006580    3.738768648    0.898608612
22    H    -1.487856765    5.238307462    1.562032017
---
H14C8, RHF, CHARGE=0, MULT=1
HF=0.7
1    C    0.000000000    0.000000000    0.000000000
2    C    0.000000000    1.496383490    0.000000000
3    C    0.000000000    2.350105245    1.051580183
4    C    0.017735173    3.848288164    0.847580962
5    C    -0.013166924    1.905522025    2.480504588
6    C    -1.196981484    1.710955217    3.111447351
7    C    -1.468042668    1.303237565    4.524919770
8    C    1.338100175    1.723570246    3.127816389
9    H    1.020759005    -0.380882270    -0.219965935
10    H    -0.326201232    -0.450487609    0.958000092
11    H    -0.679048256    -0.383469502    -0.790939835
12    H    0.015802515    1.907906553    -1.017407017
13    H    0.956574936    4.290234945    1.242849620
14    H    -0.831917952    4.333148336    1.372170728
15    H    -0.053320909    4.133779557    -0.221853680
16    H    -2.125521969    1.869706402    2.547152965
17    H    -0.558907387    1.078959359    5.116660025
18    H    -2.105991196    0.393613222    4.543038558
19    H    -2.017341202    2.110358860    5.055659323
20    H    2.172036370    1.853568726    2.408324913
21    H    1.491668055    2.464009633    3.941437493
22    H    1.444548831    0.707191792    3.561537653
---
H14C8, RHF, CHARGE=0, MULT=1
HF=-0.9
1    C    0.000000000    0.000000000    0.000000000
2    C    0.000000000    1.496174733    0.000000000
3    C    0.000000000    2.351547937    1.051294428
4    C    0.024270546    3.847451518    0.825473024
5    C    0.010111568    1.912512405    2.477252508
6    C    -1.111691949    1.722974688    3.213991512
7    C    -2.543856409    1.886025763    2.812601227
8    C    1.376752224    1.709940454    3.094039359
9    H    1.005053379    -0.382077596    -0.281121230
10    H    -0.268426556    -0.449945929    0.975968241
11    H    -0.726150222    -0.382463718    -0.748795069
12    H    0.009641438    1.910179578    -1.016627472
13    H    1.024070137    4.172927953    0.467199208
14    H    -0.197202981    4.418715544    1.749494577
15    H    -0.724713084    4.155325756    0.066111169
16    H    -1.007679639    1.416124589    4.262874169
17    H    -2.708188721    1.863950181    1.717211317
18    H    -2.939987944    2.852338438    3.192699734
19    H    -3.160520462    1.073906525    3.253171242
20    H    2.194971677    1.798971474    2.351307695
21    H    1.568017061    2.465669987    3.885212959
22    H    1.463935926    0.704395062    3.556520230
---
H14C8, RHF, CHARGE=0, MULT=1
HF=14.9
1    C    0.000000000    0.000000000    0.000000000
2    C    0.000000000    1.534255350    0.000000000
3    C    0.000000000    2.124062666    1.324414507
4    C    -0.000971965    2.623410305    2.414714370
5    C    -0.011040197    3.252726223    3.721895331
6    C    0.551861232    2.350579726    4.842710753
7    C    0.546731589    3.002717759    6.238281400
8    C    1.101081106    2.119354452    7.359199595
9    H    0.892129115    -0.407979858    0.516172244
10    H    -0.901000752    -0.407576388    0.500876885
11    H    0.008690067    -0.381887548    -1.041436971
12    H    0.892832038    1.901732243    -0.561877825
13    H    -0.892525589    1.902048988    -0.561997773
14    H    -0.040802872    1.407796017    4.875060215
15    H    1.593454882    2.057094770    4.578097912
16    H    1.062350324    2.661336671    8.326771089
17    H    -0.494576571    3.298830547    6.504137998
18    H    1.138417950    3.946991098    6.208472262
19    H    2.157730649    1.836302223    7.177866979
20    H    0.514800400    1.185554240    7.476977446
21    H    -1.059854066    3.550430328    3.964680833
22    H    0.577457683    4.200302910    3.665844372
---
H14C8, RHF, CHARGE=0, MULT=1
HF=14.4
1    C    0.000000000    0.000000000    0.000000000
2    C    0.000000000    1.530855510    0.000000000
3    C    0.000000000    2.177231501    1.402026788
4    C    0.000482028    3.627511132    1.365034687
5    C    -0.000571314    4.826655143    1.347729164
6    C    0.000223403    6.276857348    1.309084087
7    C    0.044091235    6.931514451    2.706474877
8    C    0.044114220    8.461985076    2.696247068
9    H    0.893064353    -0.413071306    0.511467364
10    H    -0.899082361    -0.412771611    0.501053228
11    H    0.005980943    -0.381865447    -1.041778925
12    H    0.891326430    1.884999704    -0.567459790
13    H    -0.890909587    1.886142043    -0.567251739
14    H    0.893176200    1.832997315    1.977280889
15    H    -0.893459241    1.833655915    1.977146525
16    H    0.875930871    6.616348846    0.704448345
17    H    -0.909666763    6.619655515    0.759489715
18    H    0.081003174    8.850619037    3.734943493
19    H    0.952493383    6.577380681    3.246183299
20    H    -0.828761352    6.578636150    3.302608077
21    H    -0.869375709    8.871534226    2.219250586
22    H    0.921759366    8.871267604    2.155843091
---
H14C8, RHF, CHARGE=0, MULT=1
HF=-24.1, IE=9.45
1    C    0.000000000    0.000000000    0.000000000
2    C    0.000000000    2.593839960    0.000000000
3    C    0.000000000    2.069397029    1.464825726
4    C    0.000000000    0.520920431    1.450349132
5    C    -1.256039193    0.520920431    -0.725174566
6    C    1.256039193    0.520920431    -0.725174566
7    C    1.256039193    2.072919529    -0.725174566
8    C    -1.256039193    2.072919529    -0.725174566
9    H    0.000000000    3.706890840    -0.000000000
10    H    -0.000000000    -1.111038190    -0.000000000
11    H    -0.884751830    2.458202781    2.015438738
12    H    0.882192390    2.458202781    2.015438738
13    H    0.882192390    0.135612304    1.989150219
14    H    -0.882192390    0.135612304    1.989150219
15    H    -2.163750817    0.135612304    -0.230574089
16    H    -1.281558427    0.135612304    -1.758576130
17    H    1.281558427    0.135612304    -1.758576130
18    H    2.163750817    0.135612304    -0.230574089
19    H    2.163750817    2.458227656    -0.230574089
20    H    1.281558427    2.458227656    -1.758576130
21    H    -1.281558427    2.458227656    -1.758576130
22    H    -2.163750817    2.458227656    -0.230574089
EXPGEOM
1    C    1.29810    0.00000    0.00000
2    C    -1.29810    0.00000    0.00000
3    C    0.77940    0.00000    1.45130
4    C    0.77940    1.25680    -0.72560
5    C    0.77940    -1.25680    -0.72560
6    C    -0.77940    0.00000    1.45130
7    C    -0.77940    -1.25680    -0.72560
8    C    -0.77940    1.25680    -0.72560
9    H    2.39340    0.00000    0.00000
10    H    -2.39340    0.00000    0.00000
11    H    1.16670    0.87750    1.98060
12    H    1.16670    -0.87750    1.98060
13    H    1.16670    1.27650    -1.75020
14    H    1.16670    2.15400    -0.23040
15    H    1.16670    -2.15400    -0.23040
16    H    1.16670    -1.27650    -1.75020
17    H    -1.16670    -0.87750    1.98060
18    H    -1.16670    0.87750    1.98060
19    H    -1.16670    -1.27650    -1.75020
20    H    -1.16670    -2.15400    -0.23040
21    H    -1.16670    2.15400    -0.23040
22    H    -1.16670    1.27650    -1.75020
---
H16C8, RHF, CHARGE=0, MULT=1
HF=-19.8
1    C    -0.549376174    -5.473707169    -0.922926314
2    C    0.330400625    -4.475078538    -0.765594511
3    C    0.347051336    -3.167977363    -1.511325285
4    C    0.110343154    -1.943283479    -0.602323057
5    C    0.087049030    -0.597269068    -1.354375465
6    C    0.004854805    0.638740506    -0.435477840
7    C    -0.104727028    1.976300621    -1.193280538
8    C    -0.139797156    3.217936244    -0.297864275
9    H    -1.389535246    -5.451310644    -1.614789129
10    H    -0.482703649    -6.401658749    -0.356052127
11    H    1.146466920    -4.592056894    -0.043427456
12    H    -0.410330055    -3.174781833    -2.328332849
13    H    1.338251682    -3.075346234    -2.015514052
14    H    0.903462296    -1.917651735    0.179685385
15    H    -0.856117394    -2.075245096    -0.063753697
16    H    -0.779934857    -0.591145970    -2.054294888
17    H    1.000153029    -0.514006844    -1.987509457
18    H    0.906358740    0.664628586    0.219159981
19    H    -0.871965270    0.536372750    0.244317743
20    H    -1.024422141    1.970367271    -1.823075381
21    H    0.752375428    2.075960324    -1.898944239
22    H    -1.000266202    3.199392812    0.401220920
23    H    -0.234167841    4.133863507    -0.917153741
24    H    0.785706104    3.318095845    0.304733295
---
H16C8, RHF, CHARGE=0, MULT=1
HF=-41.1
1    C    0.000000000    0.000000000    0.000000000
2    C    0.000000000    1.550736700    0.000000000
3    C    0.000000000    2.180841048    1.404670652
4    C    -1.058372360    1.598122447    2.354768063
5    C    -1.113822273    0.062424224    2.348010028
6    C    -1.098210583    -0.564047292    0.941866650
7    C    -0.112195933    -0.613196708    -1.422795583
8    C    1.135784187    -0.513895609    -2.305814075
9    H    0.983782722    -0.331061699    0.420962707
10    H    -0.878364969    1.933824686    -0.568160281
11    H    0.899443466    1.923314549    -0.540493424
12    H    -0.167100896    3.277697737    1.305285040
13    H    1.010260798    2.070448182    1.861756104
14    H    -0.852487691    1.951339431    3.390691847
15    H    -2.060287001    2.007929082    2.090232433
16    H    -2.037632035    -0.268544863    2.875575581
17    H    -0.264483132    -0.342787862    2.944745944
18    H    -0.951645478    -1.662628421    1.057002982
19    H    -2.102933921    -0.435596620    0.478219876
20    H    -0.362310831    -1.696452817    -1.329115189
21    H    -0.968915308    -0.152784918    -1.966660551
22    H    1.409248703    0.534549484    -2.538033947
23    H    2.015115523    -0.996464725    -1.832730450
24    H    0.955491760    -1.028205705    -3.272841809
---
H18C8, RHF, CHARGE=0, MULT=1
HF=-54
1    C    0.000000000    0.000000000    0.000000000
2    C    0.000000000    1.561588258    0.000000000
3    C    0.000000000    2.164809176    1.489636592
4    C    0.249902430    3.706048733    1.496380289
5    C    -1.359750363    1.924717309    2.218681207
6    C    1.110060110    1.522848763    2.380455383
7    C    1.254322586    2.011321110    -0.814030589
8    C    -1.252714819    2.013637314    -0.815142649
9    H    0.945743695    -0.424508106    0.392397027
10    H    -0.828894658    -0.429339122    0.596343818
11    H    -0.115786043    -0.399513532    -1.030001618
12    H    1.274986819    3.970928198    1.168084556
13    H    -0.459080913    4.259108087    0.849523847
14    H    0.134080220    4.125379164    2.518477963
15    H    -2.190990365    2.503009355    1.767663913
16    H    -1.661918960    0.859174726    2.224437365
17    H    -1.303609488    2.240615179    3.282166904
18    H    0.915929778    0.452829478    2.594939609
19    H    2.118029667    1.593566951    1.926649071
20    H    1.174063424    2.030420529    3.366497762
21    H    1.250956120    3.097909455    -1.033030513
22    H    2.206687727    1.779537606    -0.298135107
23    H    1.297871151    1.496749787    -1.797530055
24    H    -2.195147049    1.587994337    -0.416083280
25    H    -1.372269151    3.114549558    -0.842948155
26    H    -1.184542370    1.679367610    -1.872231582
EXPGEOM
1    C    0.80660    0.00000    0.00000
2    C    -0.80660    0.00000    0.00000
3    C    1.40390    -0.71960    1.23620
4    C    1.40390    -0.71080    -1.24130
5    C    1.40390    1.43040    0.00510
6    C    -1.40390    0.71080    -1.24130
7    C    -1.40390    -1.43040    0.00510
8    C    -1.40390    0.71960    1.23620
9    H    2.48610    -0.56260    1.26370
10    H    1.00620    -0.35580    2.18230
11    H    1.23600    -1.80110    1.19810
12    H    2.48610    -0.81300    -1.11910
13    H    1.00620    -1.71210    -1.39930
14    H    1.23600    -0.13700    -2.15880
15    H    2.48610    1.37570    -0.14460
16    H    1.00620    2.06790    -0.78300
17    H    1.23600    1.93810    0.96080
18    H    -2.48610    0.81300    -1.11910
19    H    -1.00620    1.71210    -1.39930
20    H    -1.23600    0.13700    -2.15880
21    H    -2.48610    -1.37570    -0.14460
22    H    -1.00620    -2.06790    -0.78300
23    H    -1.23600    -1.93810    0.96080
24    H    -2.48610    0.56260    1.26370
25    H    -1.00620    0.35580    2.18230
26    H    -1.23600    1.80110    1.19810
---
H18C8, RHF, CHARGE=0, MULT=1
HF=-52.6
1    C    -0.000056559    0.000165560    0.000067918
2    C    1.533896281    -0.000061022    -0.000081205
3    C    2.206462199    1.406986090    0.000016673
4    C    3.558426695    1.500623329    0.828173347
5    C    3.275165210    1.240732364    2.341038976
6    C    4.630512129    0.486944360    0.337440618
7    C    4.161548904    2.936522088    0.727645727
8    C    2.296434035    1.942573840    -1.449170902
9    H    -0.411849960    0.501269764    0.899549859
10    H    -0.426777169    0.501051437    -0.891420835
11    H    -0.376178488    -1.044360039    0.001035415
12    H    1.850193767    -0.595701420    0.884687290
13    H    1.885014946    -0.584883773    -0.881831099
14    H    1.500060117    2.101805288    0.524531956
15    H    2.471635525    1.900032151    2.728040861
16    H    2.972409447    0.195469614    2.549037319
17    H    4.177226679    1.430511876    2.959626407
18    H    4.301670351    -0.565448965    0.450232914
19    H    4.891125899    0.635987138    -0.729485014
20    H    5.573245770    0.588674103    0.914589104
21    H    4.555216916    3.161985802    -0.283712356
22    H    3.414617488    3.716827855    0.978886906
23    H    5.013292445    3.067615779    1.427518190
24    H    2.515070338    3.029110055    -1.474915630
25    H    3.068736188    1.427491494    -2.053604093
26    H    1.330687883    1.816864974    -1.981507905
---
H18C8, RHF, CHARGE=0, MULT=1
HF=-53.6
1    C    0.000000000    0.000000000    0.000000000
2    C    0.000000000    1.544163640    0.000000000
3    C    0.000000000    2.139954550    1.439706454
4    C    -1.264893731    2.915443808    1.957003116
5    C    -1.538239730    4.185501393    1.102989952
6    C    -2.529862929    2.013429639    1.966892550
7    C    -0.973156849    3.365175712    3.423136646
8    C    1.155061010    2.100865857    -0.861043300
9    H    0.920507039    -0.421988655    0.451676629
10    H    -0.865829830    -0.404153167    0.562426155
11    H    -0.075180913    -0.394068142    -1.034567944
12    H    -0.939395746    1.847163678    -0.525629300
13    H    0.208723133    1.317612650    2.163539562
14    H    0.872176907    2.827898949    1.539118845
15    H    -0.646023778    4.841903894    1.046463612
16    H    -1.831431686    3.938384211    0.063131220
17    H    -2.363450889    4.791713247    1.531046502
18    H    -2.851360380    1.726641135    0.945803896
19    H    -2.360932454    1.077031641    2.536700018
20    H    -3.391601925    2.530644716    2.437932119
21    H    -0.785228475    2.498901720    4.089795537
22    H    -0.084449456    4.026039040    3.482326306
23    H    -1.826365621    3.927560999    3.854830778
24    H    1.101753216    3.205703451    -0.940868064
25    H    2.150490805    1.839197989    -0.448598263
26    H    1.106911049    1.701239038    -1.895075341
---
H18C8, RHF, CHARGE=0, MULT=1
HF=-53.7
1    C    0.000000000    0.000000000    0.000000000
2    C    0.000000000    1.531430390    0.000000000
3    C    0.000000000    2.174433490    1.402958851
4    C    -0.005597802    3.717828189    1.374751950
5    C    0.002118384    4.501068565    2.734605183
6    C    -1.254972294    4.170024236    3.586926331
7    C    1.282134509    4.190275209    3.560203824
8    C    -0.013745165    6.025163327    2.402738473
9    H    0.891723169    -0.412984576    0.513739465
10    H    -0.900156647    -0.412780453    0.498947804
11    H    0.008702261    -0.383127451    -1.041271380
12    H    0.891816220    1.881685446    -0.569647767
13    H    -0.890304234    1.882737404    -0.570973057
14    H    -0.890422195    1.803677893    1.958977174
15    H    0.892849321    1.808818943    1.958029034
16    H    0.878606929    4.050334402    0.781539622
17    H    -0.900994303    4.044397523    0.795361909
18    H    -2.192109776    4.330514604    3.015772086
19    H    -1.258241905    3.119613720    3.940838762
20    H    -1.311124017    4.810752427    4.491507945
21    H    1.312229837    3.138215634    3.908047058
22    H    2.204093971    4.368363097    2.969687292
23    H    1.345878828    4.828221409    4.466044605
24    H    0.869498657    6.325289149    1.802703815
25    H    -0.916404648    6.311391492    1.825256786
26    H    -0.006958611    6.644093381    3.323402169
---
H18C8, RHF, CHARGE=0, MULT=1
HF=-51.7
1    C    0.000000000    0.000000000    0.000000000
2    C    0.000000000    1.533843070    0.000000000
3    C    0.000000000    2.212112151    1.404207535
4    C    0.764702190    3.603232642    1.470501487
5    C    2.283039840    3.392872203    1.176091494
6    C    0.198076707    4.642575809    0.462510948
7    C    0.669575639    4.211401045    2.904719847
8    C    -1.438450103    2.236210165    1.974149742
9    H    0.870463892    -0.415403375    0.546944443
10    H    -0.918237557    -0.425630488    0.451296410
11    H    0.054690927    -0.374429796    -1.043740025
12    H    0.885908504    1.850399463    -0.593784250
13    H    -0.882014445    1.882833657    -0.585851915
14    H    0.574624530    1.535765163    2.089222164
15    H    2.726960969    2.621248587    1.837715783
16    H    2.480711235    3.084055220    0.130678208
17    H    2.859273084    4.328257524    1.335911530
18    H    0.326371211    4.323496510    -0.591132187
19    H    -0.882373412    4.833401492    0.619153079
20    H    0.713823596    5.620928229    0.561899703
21    H    -0.349471035    4.575628757    3.144770427
22    H    0.958587617    3.478664729    3.685312420
23    H    1.344162891    5.085936867    3.018453204
24    H    -1.456720691    2.510744892    3.047819134
25    H    -2.104960042    2.937976773    1.434748334
26    H    -1.906701191    1.231839409    1.912450708
---
H18C8, RHF, CHARGE=0, MULT=1
HF=-52
1    C    0.000000000    0.000000000    0.000000000
2    C    0.000000000    1.541884910    0.000000000
3    C    0.000000000    2.247495440    1.406304274
4    C    -1.441742490    2.466415256    1.996763944
5    C    -2.000139161    1.341016667    2.891613041
6    C    -1.569019124    3.834702079    2.707413701
7    C    1.121693081    2.084503361    -0.916784706
8    C    1.020922937    1.671785115    2.408844114
9    H    0.945914480    -0.432112249    0.382901091
10    H    -0.830162857    -0.413712338    0.604773663
11    H    -0.140594015    -0.384480564    -1.032510701
12    H    -0.954759708    1.839144623    -0.507223091
13    H    0.375154993    3.284576312    1.194765827
14    H    -2.142813646    2.527378660    1.124347377
15    H    -1.943034466    0.350082020    2.401203791
16    H    -1.476930665    1.266051317    3.865866928
17    H    -3.073833166    1.522599008    3.110961679
18    H    -0.913031743    3.918948131    3.596483122
19    H    -1.315537629    4.668401168    2.020648436
20    H    -2.611744065    4.006861638    3.046216549
21    H    1.067567030    3.188114992    -1.014278946
22    H    2.135379505    1.828295654    -0.549620071
23    H    1.025459535    1.668768890    -1.941405408
24    H    1.059794981    2.284926980    3.332933192
25    H    0.801473995    0.630012080    2.714148149
26    H    2.045145124    1.681435695    1.982132618
---
H18C8, RHF, CHARGE=0, MULT=1
HF=-51.1
1    C    0.000000000    0.000000000    0.000000000
2    C    0.000000000    1.531944250    0.000000000
3    C    0.000000000    2.170375627    1.403920098
4    C    -0.082521359    3.726517317    1.437592474
5    C    -0.678941735    4.251492517    2.791517086
6    C    0.264149431    4.159060478    4.008494448
7    C    -1.292390480    5.664299698    2.667030277
8    C    1.245573468    4.392700703    1.022013310
9    H    0.888849154    -0.414172630    0.517560351
10    H    -0.903498214    -0.413911976    0.491767479
11    H    0.014358763    -0.380325871    -1.042445760
12    H    0.888301143    1.877395047    -0.576368170
13    H    -0.892802522    1.881019102    -0.568833841
14    H    -0.866952704    1.751592435    1.965591861
15    H    0.909059423    1.833019698    1.952096553
16    H    -0.829822140    4.018720991    0.654677088
17    H    -1.549013650    3.584088014    3.029515672
18    H    0.676348489    3.137774012    4.133361407
19    H    1.119276039    4.860958675    3.942330367
20    H    -0.285028974    4.397715871    4.943523035
21    H    -0.532912842    6.451466859    2.490726046
22    H    -2.026170165    5.713435671    1.836570857
23    H    -1.838702883    5.935458868    3.594386742
24    H    1.202644998    5.496205338    1.117745435
25    H    2.107079463    4.039806099    1.623797079
26    H    1.477866137    4.181244768    -0.042217115
---
H18C8, RHF, CHARGE=0, MULT=1
HF=-52.4
1    C    0.000000000    0.000000000    0.000000000
2    C    0.000000000    1.532209640    0.000000000
3    C    0.000000000    2.227734882    1.391644547
4    C    0.378453786    3.734218709    1.256741594
5    C    1.044156612    4.406506072    2.492082767
6    C    2.538639483    4.055685990    2.644001815
7    C    0.822652772    5.935076395    2.486663209
8    C    -1.325335846    2.026714402    2.156657299
9    H    0.819929920    -0.417782196    0.618228608
10    H    -0.955295065    -0.422565358    0.370365692
11    H    0.141688882    -0.375799408    -1.035042417
12    H    0.906944295    1.856023060    -0.563165249
13    H    -0.871689066    1.887077921    -0.596565659
14    H    0.794159876    1.726263887    1.999597953
15    H    1.062231472    3.868122166    0.387060816
16    H    -0.544100878    4.299421679    0.989003699
17    H    0.536187440    4.030562709    3.416310979
18    H    2.693031123    2.964190467    2.760483029
19    H    3.138691951    4.387656336    1.772661551
20    H    2.968068391    4.536353960    3.547393017
21    H    1.274138567    6.422337630    1.598967278
22    H    -0.258207173    6.184000311    2.495042089
23    H    1.267728873    6.404624892    3.388004985
24    H    -1.300094049    2.517082096    3.150844330
25    H    -2.196010787    2.435769472    1.605074383
26    H    -1.524235328    0.951967050    2.344204286
---
H18C8, RHF, CHARGE=0, MULT=1
HF=-53.2
1    C    -0.756400416    -4.746689202    -1.720631517
2    C    -0.347695912    -3.507955803    -0.893887724
3    C    -0.177347576    -2.258845875    -1.804990933
4    C    -0.145248310    -0.898166783    -1.077240690
5    C    -0.228010169    0.357294221    -1.991543928
6    C    -0.618020801    1.612615739    -1.181229878
7    C    0.879640634    -3.801397046    -0.007692592
8    C    1.046447612    0.601722733    -2.824726737
9    H    -1.686925462    -4.555878562    -2.294160720
10    H    -0.956554763    -5.617132710    -1.062280743
11    H    0.028762250    -5.047039564    -2.443760335
12    H    -1.022803085    -2.244148236    -2.531602912
13    H    0.747837098    -2.378588383    -2.412514107
14    H    0.775069246    -0.830373098    -0.454301374
15    H    -1.002291018    -0.865497910    -0.365027705
16    H    -1.600206266    1.479739575    -0.683406857
17    H    -0.709954593    2.499250370    -1.841172201
18    H    0.127310798    1.853827256    -0.396671839
19    H    -1.061362971    0.190747688    -2.721742221
20    H    0.947268432    1.518255279    -3.442785338
21    H    1.241300553    -0.234795963    -3.526325886
22    H    1.945816172    0.725055133    -2.188306543
23    H    1.807898199    -3.918612470    -0.602534880
24    H    0.736755494    -4.734720126    0.575448476
25    H    1.051474011    -2.990407672    0.728770706
26    H    -1.203694227    -3.304745884    -0.199954574
---
H18C8, RHF, CHARGE=0, MULT=1
HF=-51.5
1    C    0.000000000    0.000000000    0.000000000
2    C    0.000000000    1.531319670    0.000000000
3    C    0.000000000    2.175058971    1.400430369
4    C    0.006482348    3.718124999    1.384079585
5    C    -0.009791989    4.356851948    2.789010436
6    C    0.082980526    5.908236364    2.826355857
7    C    -1.218957531    6.613359596    2.395946316
8    C    0.564043511    6.407878924    4.206113578
9    H    0.890618345    -0.412691715    0.515798522
10    H    -0.901002430    -0.412310356    0.497756867
11    H    0.010545115    -0.383848043    -1.040882997
12    H    0.891983792    1.882115536    -0.569185026
13    H    -0.890146345    1.883383397    -0.570765962
14    H    -0.895581281    1.820037175    1.960606483
15    H    0.888345204    1.811343565    1.966031507
16    H    0.909094807    4.070179623    0.833720205
17    H    -0.874108454    4.073167022    0.802720806
18    H    -0.928622235    4.030735409    3.328176059
19    H    0.847503979    3.938665026    3.366380594
20    H    0.872799302    6.217907842    2.094183782
21    H    -1.488648436    6.367439017    1.349239072
22    H    -2.078725462    6.336353973    3.038862068
23    H    -1.107528831    7.716374752    2.444723420
24    H    -0.129822654    6.119509557    5.021355347
25    H    1.563936340    5.996829928    4.454481487
26    H    0.657731316    7.513087602    4.220509902
---
H18C8, RHF, CHARGE=0, MULT=1
HF=-52.6
1    C    0.000000000    0.000000000    0.000000000
2    C    0.000000000    1.533262210    0.000000000
3    C    0.000000000    2.161601472    1.409268736
4    C    -0.002192468    3.729767007    1.556750434
5    C    -0.000678372    4.019084438    3.103661461
6    C    -0.003007377    5.465892458    3.609658228
7    C    1.264656009    4.340450256    0.895701434
8    C    -1.271059770    4.337478124    0.897152144
9    H    0.891864744    -0.413425241    0.513094514
10    H    -0.900049125    -0.413449531    0.498507083
11    H    0.008687489    -0.382574317    -1.041396872
12    H    0.892530653    1.873578341    -0.572441781
13    H    -0.889860664    1.874918301    -0.575174631
14    H    -0.891484022    1.765066002    1.950205556
15    H    0.890635332    1.765909746    1.951678039
16    H    -0.889461709    3.518149710    3.556298034
17    H    0.889658482    3.520416259    3.555242549
18    H    0.885743643    6.037254640    3.276047341
19    H    -0.904895759    6.027454431    3.295236980
20    H    0.009554751    5.466801880    4.720313626
21    H    1.301718720    5.443149995    1.007350494
22    H    2.196632222    3.933105173    1.338102404
23    H    1.303616411    4.141061223    -0.194393314
24    H    -2.201603504    3.927904223    1.340466866
25    H    -1.310955322    5.439929210    1.010788969
26    H    -1.310756438    4.139232641    -0.193088201
---
H18C8, RHF, CHARGE=0, MULT=1
HF=-50.9
1    C    0.000000000    0.000000000    0.000000000
2    C    0.000000000    1.534143280    0.000000000
3    C    0.000000000    2.223232079    1.398211520
4    C    0.509920767    3.713919890    1.357908762
5    C    0.533724805    4.395465847    2.760208718
6    C    0.456911455    5.927448580    2.764047043
7    C    1.892079739    3.866160892    0.678492754
8    C    -1.394814279    2.082788690    2.054529566
9    H    0.809145031    -0.417678593    0.632465812
10    H    -0.960151924    -0.426657154    0.352073655
11    H    0.160489894    -0.373303078    -1.033356741
12    H    0.895320986    1.840216761    -0.585459106
13    H    -0.875384343    1.890999702    -0.590484574
14    H    0.717994313    1.659568463    2.045442455
15    H    -0.219965758    4.278719757    0.724948540
16    H    -0.316856392    4.041880311    3.383778962
17    H    1.450239637    4.080411101    3.310801417
18    H    1.368324478    6.402859896    2.350590965
19    H    -0.413791822    6.301318768    2.188404371
20    H    0.345304707    6.292710879    3.806783290
21    H    2.624143076    3.116362993    1.040957760
22    H    1.817504504    3.771309083    -0.423870206
23    H    2.335775588    4.865912344    0.861769929
24    H    -1.342848830    2.198092640    3.156111897
25    H    -2.119977062    2.825564920    1.664764793
26    H    -1.834785757    1.079773293    1.881584275
---
H18C8, RHF, CHARGE=0, MULT=1
HF=-50.4
1    C    0.000000000    0.000000000    0.000000000
2    C    0.000000000    1.532325406    0.000000000
3    C    0.000000000    2.205992815    1.404638413
4    C    1.246434694    3.112417722    1.637814493
5    C    2.583867819    2.375782845    1.854214005
6    C    3.770311500    3.295947918    2.159788874
7    C    -1.305391594    3.006726099    1.687796238
8    C    -2.587065148    2.188965585    1.876840609
9    H    0.897857633    -0.415818118    0.500141933
10    H    -0.893088234    -0.418096555    0.506365168
11    H    -0.003308474    -0.379234058    -1.043180431
12    H    0.880782863    1.872131982    -0.592035755
13    H    -0.878210090    1.876228756    -0.593403217
14    H    0.045877444    1.401938828    2.181164901
15    H    1.350241334    3.824505707    0.787486768
16    H    1.062882818    3.743077804    2.539135954
17    H    2.477557991    1.651457352    2.694696352
18    H    2.840005595    1.770612298    0.955137525
19    H    3.959561099    4.013413288    1.335809778
20    H    3.612831498    3.879567006    3.089370304
21    H    4.693496116    2.695663237    2.296865604
22    H    -1.164694837    3.604108480    2.619680032
23    H    -1.472966394    3.751369508    0.875845021
24    H    -2.902503702    1.671635855    0.949116320
25    H    -2.477184110    1.424242141    2.672221699
26    H    -3.419697014    2.859991804    2.175345616
---
H18C8, RHF, CHARGE=0, MULT=1
HF=-50.5
1    C    0.000000000    0.000000000    0.000000000
2    C    0.000000000    1.533981560    0.000000000
3    C    0.000000000    2.230070242    1.394416995
4    C    0.374304745    3.757913841    1.330075762
5    C    0.550044701    4.394142715    2.729633368
6    C    1.620581823    4.081762721    0.472908909
7    C    -1.352957595    1.982886570    2.134413014
8    C    -1.258581619    1.219188485    3.460191254
9    H    0.834123387    -0.413458287    0.602400145
10    H    -0.944012691    -0.430717086    0.388165343
11    H    0.124457325    -0.372687379    -1.038415894
12    H    0.905909903    1.835091533    -0.573476180
13    H    -0.867672131    1.894817527    -0.598878188
14    H    0.815690926    1.740083197    1.983418816
15    H    -0.481725328    4.288910565    0.840568842
16    H    -0.385700202    4.372270257    3.322311826
17    H    1.338946724    3.888462815    3.322232149
18    H    0.831834993    5.464640435    2.645074969
19    H    2.479224205    3.420078943    0.704669535
20    H    1.401463801    3.995841627    -0.610864774
21    H    1.959301371    5.126616943    0.632535166
22    H    -1.881464402    2.944511206    2.325746136
23    H    -2.057006394    1.423777487    1.475436503
24    H    -0.831886138    0.204816304    3.325058503
25    H    -0.636845067    1.748827077    4.209377734
26    H    -2.270564868    1.096618800    3.899593655
---
H18C8, RHF, CHARGE=0, MULT=1
HF=-51.4
1    C    1.211664303    -5.700319635    0.084225776
2    C    0.395980885    -4.408249714    0.210624380
3    C    0.046894476    -3.841067229    1.635388055
4    C    -0.846929272    -2.558793986    1.463417209
5    C    -0.315372246    -1.364485712    0.662074278
6    C    -0.767915971    -4.928559179    2.426955120
7    C    1.350095671    -3.485636825    2.405351040
8    H    2.201075063    -5.630277088    0.577645954
9    H    1.397381578    -5.910392888    -0.990490697
10    H    0.686444679    -6.583961140    0.496995720
11    H    -0.555081475    -4.562624812    -0.351750693
12    H    0.958144444    -3.629826923    -0.356673382
13    H    -1.105833980    -2.164893450    2.474031365
14    H    -1.815371813    -2.861417087    0.999665868
15    H    0.641764000    -0.973796478    1.061010220
16    H    -1.052091425    -0.534320024    0.711158048
17    H    -0.166791982    -1.598594498    -0.410707728
18    C    -1.328673016    -4.602627071    3.816163754
19    H    -0.125471320    -5.830833132    2.555837496
20    H    -1.627323427    -5.255817903    1.795639701
21    H    -0.545489098    -4.277499094    4.529515343
22    H    -1.799087771    -5.514832175    4.241811366
23    H    -2.113106048    -3.820088098    3.789745767
24    H    2.071524468    -2.934136409    1.768644958
25    H    1.874763196    -4.390379793    2.774554696
26    H    1.148956401    -2.847839764    3.290164443
---
H18C8, RHF, CHARGE=0, MULT=1
HF=-50.8
1    C    0.000000000    0.000000000    0.000000000
2    C    0.000000000    1.531454150    0.000000000
3    C    0.000000000    2.175337462    1.401389047
4    C    -0.006356706    3.718545556    1.379802787
5    C    0.072303253    4.420789629    2.767746148
6    C    0.501304466    5.907862877    2.601634706
7    C    1.008515777    6.620994280    3.859020125
8    C    -1.226682906    4.268691373    3.586167202
9    H    0.889639746    -0.413260861    0.517066168
10    H    -0.902171739    -0.412903030    0.495182343
11    H    0.012638531    -0.382442373    -1.041522102
12    H    0.890878523    1.881041259    -0.571509693
13    H    -0.890605707    1.882916546    -0.570571840
14    H    -0.887721847    1.800812302    1.959449476
15    H    0.894862558    1.820312231    1.962241111
16    H    0.862567359    4.048784255    0.764021653
17    H    -0.914620084    4.072881564    0.840746887
18    H    0.882818935    3.910808815    3.347807946
19    H    1.317724864    5.964620110    1.843657195
20    H    -0.346216017    6.494057157    2.177374337
21    H    0.223007268    6.730619117    4.632773760
22    H    1.864244895    6.086604794    4.319446371
23    H    1.355923644    7.642335488    3.597414371
24    H    -1.140114426    4.751460996    4.580586239
25    H    -2.100404105    4.718430814    3.072367535
26    H    -1.462861157    3.202506464    3.778083372
---
H18C8, RHF, CHARGE=0, MULT=1
HF=-50.7
1    C    0.000000000    0.000000000    0.000000000
2    C    0.000000000    1.532098990    0.000000000
3    C    0.000000000    2.169611507    1.403664506
4    C    -0.117381609    3.722563500    1.448074879
5    C    -0.566263341    4.197577603    2.861886251
6    C    -1.165117132    5.616613751    2.937882724
7    C    -1.702933366    6.003937557    4.318990954
8    C    1.170016801    4.425234554    0.969376485
9    H    0.887443244    -0.414372219    0.519902352
10    H    -0.905032088    -0.414282341    0.488724889
11    H    0.017414284    -0.379484884    -1.042829117
12    H    0.887814662    1.876194570    -0.577648599
13    H    -0.892738322    1.881453874    -0.568827863
14    H    -0.852780043    1.732119260    1.973286326
15    H    0.920309893    1.855267355    1.947529965
16    H    -0.928871357    4.009335379    0.732856154
17    H    -1.331988753    3.487458135    3.252005913
18    H    0.296369527    4.127551367    3.563783619
19    H    -0.401675224    6.371140958    2.640976883
20    H    -1.995276415    5.710815856    2.199956163
21    H    -2.521764554    5.332737211    4.648400886
22    H    -0.909651462    5.979284041    5.093501805
23    H    -2.109563864    7.036344259    4.293186886
24    H    1.057179612    5.528322914    0.971525888
25    H    2.043490641    4.177606822    1.606043100
26    H    1.422990838    4.141086264    -0.072289441
---
H18C8, RHF, CHARGE=0, MULT=1
HF=-49.9
1    C    0.000000000    0.000000000    0.000000000
2    C    0.000000000    1.531313370    0.000000000
3    C    0.000000000    2.174919986    1.400122998
4    C    -0.000658191    3.717083934    1.384327671
5    C    0.001935445    4.359694642    2.786475177
6    C    0.000412280    5.901818803    2.770461660
7    C    0.005424415    6.545839814    4.170297197
8    C    0.003088050    8.077108307    4.169686692
9    H    0.008803155    8.461288252    5.210500905
10    H    -0.896774468    8.487679467    3.668518372
11    H    0.895296298    8.490768384    3.657467935
12    H    0.898927753    6.195599682    4.737388129
13    H    -0.882536044    6.193295592    4.744638420
14    H    -0.893647830    6.259905854    2.209780128
15    H    0.889157623    6.261930958    2.202639615
16    H    0.894834044    4.002063856    3.349139996
17    H    -0.888261364    4.000929803    3.352755305
18    H    -0.893447140    4.074382524    0.821303140
19    H    0.889532929    4.075445910    0.817823720
20    H    0.891466054    1.815821300    1.964224959
21    H    -0.891324571    1.815301685    1.964208473
22    H    0.890462002    1.882648941    -0.571092668
23    H    -0.890791667    1.882497342    -0.570757114
24    H    0.001818144    -0.383676332    -1.040977000
25    H    -0.897103687    -0.412134330    0.504798013
26    H    0.895081365    -0.412514792    0.508106047
EXPGEOM
1    C    0.00000    0.00040    0.76710
2    C    0.00000    -0.00040    -0.76710
3    C    0.00000    -1.40570    1.37980
4    C    0.00000    1.40570    -1.37980
5    C    0.00000    -1.40570    2.91370
6    C    0.00000    1.40570    -2.91370
7    C    0.00000    -2.81440    3.51800
8    C    0.00000    2.81440    -3.51800
9    H    0.87750    0.55350    1.12920
10    H    -0.87750    0.55350    1.12920
11    H    0.87750    -0.55350    -1.12920
12    H    -0.87750    -0.55350    -1.12920
13    H    -0.87740    -1.95960    1.01840
14    H    0.87740    -1.95960    1.01840
15    H    -0.87740    1.95960    -1.01840
16    H    0.87740    1.95960    -1.01840
17    H    0.87700    -0.85270    3.27460
18    H    -0.87700    -0.85270    3.27460
19    H    0.87700    0.85270    -3.27460
20    H    -0.87700    0.85270    -3.27460
21    H    0.00000    -2.78080    4.61220
22    H    -0.88360    -3.38020    3.20230
23    H    0.88360    -3.38020    3.20230
24    H    0.00000    2.78080    -4.61220
25    H    -0.88360    3.38020    -3.20230
26    H    0.88360    3.38020    -3.20230
---
H10C9, RHF, CHARGE=0, MULT=1
HF=28.3
1    C    0.000000000    0.000000000    0.000000000
2    C    0.000000000    1.414999320    0.000000000
3    C    0.000000000    2.133181655    1.208555442
4    C    0.000338965    1.450817916    2.437104679
5    C    0.000031049    0.045421579    2.451431220
6    C    -0.000061700    -0.674419507    1.244154257
7    C    -0.003758228    -0.763018506    -1.280649894
8    C    -1.358906011    -1.056684023    -1.875322530
9    C    1.148186584    -1.161644013    -1.856466608
10    H    0.001704476    1.963940856    -0.943025786
11    H    0.000448071    3.223594012    1.190764245
12    H    0.000988841    2.008084770    3.374126642
13    H    -0.000682211    -0.489523749    3.401765850
14    H    -0.000048022    -1.765088944    1.277426002
15    H    -1.288627111    -1.639177900    -2.816793647
16    H    -1.902834892    -0.117714433    -2.109342257
17    H    -1.983199731    -1.644751392    -1.170516299
18    H    1.192290447    -1.722302082    -2.789335691
19    H    2.132083454    -0.955537190    -1.436926294
---
H10C9, RHF, CHARGE=0, MULT=1
HF=36
1    C    0.000000000    0.000000000    0.000000000
2    C    0.000000000    1.415341570    0.000000000
3    C    0.000000000    2.137703551    1.205884350
4    C    -0.005072110    1.460134645    2.436771808
5    C    -0.014557526    0.054840059    2.453795993
6    C    -0.015206601    -0.667568100    1.248265803
7    C    -0.046499441    -0.768439242    -1.279645004
8    C    0.945500030    -0.570915082    -2.435696728
9    C    0.952930156    -1.873546814    -1.652953408
10    H    -0.004945974    1.965039692    -0.942655838
11    H    0.002647006    3.228061441    1.183789104
12    H    -0.004053028    2.019659481    3.372410018
13    H    -0.023138094    -0.478104337    3.405253021
14    H    -0.031942812    -1.757947980    1.288654313
15    H    -1.095318915    -0.951690451    -1.575091337
16    H    1.786846174    0.123960314    -2.332336373
17    H    0.557587786    -0.557763684    -3.461472026
18    H    0.570362966    -2.788654942    -2.120973093
19    H    1.799144635    -2.101391962    -0.994627232
---
H18C9, RHF, CHARGE=0, MULT=1
HF=-51.5
1    C    0.000000000    0.000000000    0.000000000
2    C    0.000000000    1.549713390    0.000000000
3    C    0.000000000    2.128354942    1.437747038
4    C    -1.098199284    1.528524840    2.352131212
5    C    -1.091609284    -0.020993612    2.326718461
6    C    -1.095580923    -0.625929682    0.899994008
7    C    1.143399844    2.128394648    -0.857995700
8    C    -1.023313262    2.084976380    3.788564188
9    C    -1.014082659    -2.165877487    0.924142693
10    H    -0.153509721    -0.355225111    -1.044937247
11    H    1.001091709    -0.377089170    0.309785189
12    H    -0.950638504    1.882328795    -0.491768400
13    H    -0.149883704    3.230824114    1.378364989
14    H    1.000664077    1.978402954    1.903234784
15    H    -2.088001899    1.862415148    1.945763751
16    H    -1.991158865    -0.390015201    2.870986324
17    H    -0.211421670    -0.401232307    2.893685339
18    H    -2.085781081    -0.378819993    0.436620245
19    H    1.098531295    3.236514012    -0.885568543
20    H    2.144722140    1.844172088    -0.476060298
21    H    1.071262435    1.773196074    -1.906470462
22    H    -0.068653199    1.832073402    4.292272588
23    H    -1.848882026    1.686369668    4.413189593
24    H    -1.119802096    3.190295320    3.789981656
25    H    -1.066130112    -2.583206558    -0.102387367
26    H    -0.075833552    -2.533248395    1.386766341
27    H    -1.861126570    -2.598688871    1.495025657
---
H18C9, RHF, CHARGE=0, MULT=1
HF=-49.4
1    C    0.000000000    0.000000000    0.000000000
2    C    0.000000000    1.550033600    0.000000000
3    C    0.000000000    2.126393179    1.439223789
4    C    -1.032482486    1.492536430    2.404293497
5    C    -0.976046042    -0.055886009    2.376184631
6    C    -1.027105489    -0.663155649    0.951368882
7    H    0.980549272    1.857685784    -0.451395702
8    C    -0.903772989    2.050785080    3.836493317
9    C    -0.886372787    -2.199270645    0.972237917
10    H    -0.177536136    -0.367490030    -1.036385299
11    H    1.027060309    -0.344173705    0.264538772
12    C    -1.075540169    2.168044244    -0.915602294
13    H    -0.169886192    3.226150907    1.395840500
14    H    1.026264624    2.001751167    1.857275178
15    H    -2.052103501    1.793867069    2.051287935
16    H    -1.836396927    -0.454117947    2.961769988
17    H    -0.058241966    -0.406783890    2.900899614
18    H    -2.048670405    -0.458668661    0.539115650
19    H    -0.996856900    3.274827258    -0.928364363
20    H    -0.947521024    1.822415109    -1.962294197
21    H    -2.108075243    1.913112077    -0.605166318
22    H    0.082433844    1.829213534    4.291818758
23    H    -1.683899575    1.625229684    4.500585449
24    H    -1.036512453    3.152347599    3.844607696
25    H    -0.971052576    -2.620440174    -0.050597055
26    H    0.085680400    -2.530290700    1.390347462
27    H    -1.688940263    -2.662380703    1.582346473
---
H20C9, RHF, CHARGE=0, MULT=1
HF=-55.4
1    C    -0.005621680    -0.128218790    -0.063001760
2    C    -0.008014280    1.402822510    0.022883260
3    C    0.078197120    2.119230760    1.420689400
4    C    0.195248080    3.668550790    1.173763730
5    C    -0.953415680    4.426809530    0.496880080
6    C    1.335940600    1.647942430    2.238908000
7    C    2.740498670    1.794674300    1.640865700
8    C    -1.211757540    1.756908580    2.244866680
9    C    -1.457895170    2.410274940    3.610607830
10    H    -0.696884310    5.506524480    0.446982440
11    H    -1.911885120    4.348767430    1.046289940
12    H    -1.131996320    4.089480760    -0.543590130
13    H    1.103029050    3.862603220    0.554564330
14    H    0.392861260    4.174720600    2.147729210
15    H    0.829629020    1.766308710    -0.617212630
16    H    -0.938605610    1.740593940    -0.491617310
17    H    -0.026355730    -0.431524860    -1.131910830
18    H    -0.893729500    -0.583845140    0.418491340
19    H    0.896342730    -0.588994070    0.384880960
20    H    3.480247480    1.333927640    2.330114220
21    H    3.037206640    2.854604750    1.511817120
22    H    2.854178900    1.290588490    0.661518540
23    H    1.204366930    0.573930550    2.509800400
24    H    1.353535080    2.194695950    3.211288420
25    H    -2.455631580    2.101350370    3.989566900
26    H    -1.457489050    3.516997970    3.573407060
27    H    -0.713328650    2.097444110    4.369687370
28    H    -1.224245700    0.655018860    2.419595580
29    H    -2.108607450    1.962659930    1.615082230
---
H20C9, RHF, CHARGE=0, MULT=1
HF=-54.7
1    C    0.000000000    0.000000000    0.000000000
2    C    0.000000000    1.531328790    0.000000000
3    C    0.000000000    2.174792627    1.400301520
4    C    0.000719640    3.716934813    1.385245358
5    C    -0.000300298    4.358734447    2.787790637
6    C    0.002598447    5.901009287    2.772865548
7    C    0.000306574    6.542524736    4.175353824
8    C    0.005643500    8.083294698    4.163081291
9    C    0.002084163    8.733844589    5.549306020
10    H    0.008155918    9.839181086    5.454337883
11    H    0.893654589    8.445990683    6.142344207
12    H    -0.898452040    8.455123056    6.133074511
13    H    -0.881586183    8.453313870    3.598778130
14    H    0.899821897    8.447335944    3.605808351
15    H    0.888595567    6.181181539    4.743120550
16    H    -0.894325783    6.187317391    4.737046293
17    H    -0.886965505    6.261096696    2.206610179
18    H    0.896000316    6.257958230    2.210475952
19    H    0.889607563    3.998052295    3.353264685
20    H    -0.893552871    4.001256741    3.350158769
21    H    -0.890247843    4.075373380    0.820208212
22    H    0.892717492    4.074610074    0.821068118
23    H    0.890705116    1.814015059    1.964668090
24    H    -0.892122249    1.815814540    1.963507669
25    H    0.890230009    1.883156301    -0.571180290
26    H    -0.891057861    1.882200020    -0.570409844
27    H    0.001582363    -0.383517004    -1.041013016
28    H    -0.896956845    -0.412260501    0.504896880
29    H    0.895177385    -0.412549985    0.507833834
---
H8C10, RHF, CHARGE=0, MULT=1
HF=73.5
1    C    0.000000000    0.000000000    0.000000000
2    C    1.498407191    0.000000000    0.000000000
3    C    1.913514500    1.325183082    0.000000000
4    C    0.747830511    2.197467173    0.000119115
5    C    -0.387299369    1.421911697    0.000497027
6    C    2.347938378    -1.163969276    -0.000928219
7    C    1.994964264    -2.482006771    -0.001591405
8    C    0.681286812    -3.074526628    -0.001632228
9    C    -0.542095927    -2.468230051    -0.001246891
10    C    -0.858297674    -1.061815274    -0.000527708
11    H    2.932324848    1.690288750    0.000234342
12    H    0.802467842    3.278314684    -0.000042130
13    H    -1.412874311    1.766320248    0.000608768
14    H    3.424482610    -0.945180987    -0.001226417
15    H    2.812425588    -3.214442735    -0.002141027
16    H    0.689053669    -4.172828012    -0.001910176
17    H    -1.422077072    -3.124030218    -0.001336910
18    H    -1.935635821    -0.848733460    -0.000544494
EXPGEOM
1    C    0.00000    0.00000    -2.49860
2    C    0.00000    0.00000    2.70470
3    C    0.00000    1.26350    -1.90780
4    C    0.00000    -1.26350    -1.90780
5    C    0.00000    1.59070    -0.55200
6    C    0.00000    -1.59070    -0.55200
7    C    0.00000    0.74870    0.55320
8    C    0.00000    -0.74870    0.55320
9    C    0.00000    1.14860    1.89900
10    C    0.00000    -1.14860    1.89900
11    H    0.00000    0.00000    -3.58680
12    H    0.00000    0.00000    3.78830
13    H    0.00000    2.10410    -2.59630
14    H    0.00000    -2.10410    -2.59630
15    H    0.00000    2.65540    -0.32240
16    H    0.00000    -2.65540    -0.32240
17    H    0.00000    2.17350    2.24460
18    H    0.00000    -2.17350    2.24460
---
H8C10, RHF, CHARGE=0, MULT=1
HF=36.1, IE=8.15
1    C    1.409641675    -0.010000000    1.262643722
2    C    0.712444037    -0.010000000    2.455875883
3    C    -0.716568030    -0.010000000    2.454416252
4    C    -1.411669496    -0.010000000    1.260016438
5    C    -1.409641698    -0.010000000    -1.262643622
6    C    -0.712444129    -0.010000000    -2.455876946
7    C    0.716567847    -0.010000000    -2.454415152
8    C    -0.717480139    -0.010000000    -0.000702203
9    C    0.717480141    -0.010000000    0.000702202
10    C    1.411669478    -0.010000000    -1.260016440
11    H    2.500902294    -0.010000000    1.270172431
12    H    1.240398859    -0.010000000    3.410156874
13    H    -1.246887599    -0.010000000    3.407402698
14    H    -2.502956578    -0.010000000    1.265987876
15    H    -2.500902284    -0.010000000    -1.270172432
16    H    -1.240397699    -0.010000000    -3.410150673
17    H    1.246889955    -0.010000000    -3.407414845
18    H    2.502956592    -0.010000000    -1.265987868
EXPGEOM
1    C    0.000000000    1.244400000    1.400000000
2    C    0.000000000    2.429300000    0.709000000
3    C    0.000000000    2.429300000    -0.709000000
4    C    0.000000000    1.244400000    -1.400000000
5    C    0.000000000    -1.244400000    -1.400000000
6    C    0.000000000    -2.429300000    -0.709000000
7    C    0.000000000    -2.429300000    0.709000000
8    C    0.000000000    0.000000000    -0.712700000
9    C    0.000000000    0.000000000    0.712700000
10    C    0.000000000    -1.244400000    1.400000000
11    H    0.000000000    1.237500000    2.486100000
12    H    0.000000000    3.374600000    1.242200000
13    H    0.000000000    3.374600000    -1.242200000
14    H    0.000000000    1.237500000    -2.486100000
15    H    0.000000000    -1.237500000    -2.486100000
16    H    0.000000000    -3.374600000    -1.242200000
17    H    0.000000000    -3.374600000    1.242200000
18    H    0.000000000    -1.237500000    2.486100000
---
H10C10, RHF, CHARGE=0, MULT=1
HF=134.3
1    C    0.000000000    0.000000000    0.000000000
2    C    0.000000000    1.539879940    0.000000000
3    C    0.000000000    0.790312364    1.321545982
4    C    5.161544596    -3.612957421    -2.056078395
5    C    5.165574730    -4.337735107    -3.414655601
6    C    5.114552343    -5.150207308    -2.131776488
7    C    4.049822226    -2.834431225    -1.608083914
8    C    3.116160786    -2.173998086    -1.236912578
9    C    1.126363768    -0.764892847    -0.434600589
10    C    2.057775979    -1.425656252    -0.810655449
11    H    -0.950757161    -0.489658592    -0.277366018
12    H    -0.907495862    2.061114490    -0.326917540
13    H    0.896901220    2.085846755    -0.313897549
14    H    0.896892460    0.801305634    1.951260400
15    H    -0.907546941    0.777227946    1.936625760
16    H    6.120918824    -3.168157719    -1.735857260
17    H    6.085656922    -4.323265836    -4.010745375
18    H    4.282231899    -4.290065759    -4.061528078
19    H    4.194764300    -5.682165210    -1.863377611
20    H    5.998231618    -5.715355090    -1.812686262
---
H10C10, RHF, CHARGE=0, MULT=1
HF=59.4
1    C    0.000000000    0.000000000    0.000000000
2    C    0.000000000    1.418194990    0.000000000
3    C    0.000000000    2.132558082    1.209740901
4    C    -0.000622383    1.446824915    2.437286662
5    C    -0.001104578    0.041028818    2.451498014
6    C    -0.000444407    -0.678978709    1.245098615
7    C    0.001112919    -0.725832863    -1.221225163
8    C    0.002090165    -1.339088006    -2.253290584
9    C    0.000435303    -2.094180496    -3.490098579
10    C    -0.007912196    -1.228239323    -4.756176039
11    H    0.000295886    1.965272307    -0.943836548
12    H    0.000270984    3.223027615    1.195534626
13    H    -0.000711304    2.003803712    3.374625296
14    H    -0.001739561    -0.494244542    3.401677680
15    H    -0.000267096    -1.769497509    1.273926825
16    H    -0.889491516    -2.769702988    -3.501726119
17    H    0.895311369    -2.762975608    -3.508566967
18    H    -0.007043797    -1.871593137    -5.659656939
19    H    0.884977008    -0.573308331    -4.807511539
20    H    -0.908322797    -0.583311425    -4.802226550
---
H10C10, RHF, CHARGE=0, MULT=1
HF=53.1
1    C    0.000000000    0.000000000    0.000000000
2    C    0.000000000    1.350545210    0.000000000
3    C    0.000000000    -0.584473229    1.399861452
4    C    1.280355506    -1.283928499    1.816260733
5    C    1.956086572    -0.608877721    2.771222960
6    C    1.261072409    0.675279137    3.183156167
7    C    1.958048120    1.958289872    2.771036521
8    C    1.284409296    2.633061672    1.814464180
9    C    0.002189612    1.936616024    1.399330143
10    C    -0.066736790    0.676328820    2.338806606
11    H    -0.007554753    -0.645642972    -0.870926053
12    H    -0.008792495    1.995141641    -0.871818739
13    H    -0.872852439    -1.258451471    1.540218012
14    H    1.567847710    -2.227653161    1.366483079
15    H    2.889609756    -0.906990944    3.235197058
16    H    1.063188591    0.675786682    4.277095378
17    H    2.891101420    2.256842480    3.235766811
18    H    1.574544762    3.575631635    1.363902049
19    H    -0.869162711    2.612893352    1.537770051
20    H    -0.969093316    0.677317029    2.976067271
---
H10C10, RHF, CHARGE=0, MULT=1
HF=79.9
1    C    0.000000000    0.000000000    0.000000000
2    C    0.000000000    1.518311160    0.000000000
3    C    0.000000000    2.281265515    1.114205059
4    C    -0.000792050    1.769824026    2.507319772
5    C    -0.775392382    0.497562250    2.927185404
6    C    -1.574132492    -0.305159420    1.968114308
7    C    -1.248991294    -0.534983959    0.677713212
8    C    0.772288842    0.496919717    2.928163683
9    C    1.571374072    -0.306726878    1.970091077
10    C    1.247764991    -0.535832067    0.679246724
11    H    0.000461866    -0.350362405    -1.060235611
12    H    0.000945542    1.983629992    -0.987916014
13    H    0.000604013    3.371403162    1.026581322
14    H    -0.000824063    2.588784357    3.244499003
15    H    -1.249228446    0.538498506    3.921101257
16    H    -2.494616037    -0.728302989    2.380127068
17    H    -1.899413356    -1.141418249    0.044069470
18    H    1.244944228    0.537529829    3.922687726
19    H    2.490656448    -0.731167063    2.383496025
20    H    1.898362106    -1.142965025    0.046396166
---
H10C10, RHF, CHARGE=0, MULT=1
HF=118.1
1    C    0.000000000    0.000000000    0.000000000
2    C    0.000000000    1.510649590    0.000000000
3    C    0.000000000    -2.892186815    5.951637748
4    C    -0.009449445    -4.402861163    5.952156827
5    C    0.001510816    -0.739789645    -1.132749051
6    C    0.009311972    -2.152504861    7.084527155
7    C    -0.000762284    -1.148363704    2.362648042
8    C    -0.001040561    -1.743294722    3.589408154
9    C    -0.000521327    -0.623604238    1.279260964
10    C    -0.000749259    -2.268899468    4.672365877
11    H    -0.900365080    1.904369544    0.516202043
12    H    0.004438998    1.930455468    -1.026401461
13    H    0.895576562    1.904776711    0.524160300
14    H    -0.912187370    -4.791108463    5.436072441
15    H    -0.007456801    -4.822786014    6.978477728
16    H    0.883531044    -4.802524916    5.427854164
17    H    0.001550626    -1.828832502    -1.135246008
18    H    0.002701797    -0.307149468    -2.131991538
19    H    0.016255159    -1.063498090    7.087387220
20    H    0.010621806    -2.585698240    8.083520331
---
H10C10, RHF, CHARGE=0, MULT=1
HF=74
1    C    0.000000000    0.000000000    0.000000000
2    C    0.000000000    1.398203950    0.000000000
3    C    0.000000000    2.190772978    1.193276068
4    C    0.000102879    1.647809110    2.481800384
5    C    -0.000005272    0.249559270    2.482016952
6    C    0.000461898    -0.542753217    1.288734822
7    C    0.000476410    -1.843525665    2.067191728
8    C    -0.000073662    -0.973027414    3.378469993
9    C    0.000005453    3.491272333    0.414282539
10    C    0.000081882    2.620550738    -0.896682952
11    H    -0.000134022    -0.600885094    -0.904884876
12    H    0.001268004    2.248575721    3.386797220
13    H    0.895731112    -2.475079036    1.928757181
14    H    -0.894331228    -2.475607273    1.927975964
15    H    -0.895468310    -1.090438668    4.014336715
16    H    0.894709318    -1.090176175    4.015067394
17    H    0.895185901    4.122989965    0.552848388
18    H    -0.894965401    4.123245193    0.553106764
19    H    -0.894971987    2.737948071    -1.532810683
20    H    0.894945916    2.737470930    -1.533187974
---
H12C10, RHF, CHARGE=0, MULT=1
HF=85.1
1    C    0.028489530    -0.012763320    -0.029423520
2    C    0.002718030    1.297269410    -0.067317230
3    C    -0.023803940    2.607702250    -0.086196530
4    C    0.795394000    3.512002240    0.798501890
5    C    0.240926050    3.710808940    2.227586180
6    C    0.456427730    2.551563540    3.166420160
7    C    -0.206447400    1.420698800    3.150629190
8    C    -0.868397040    0.289822240    3.119904110
9    C    -0.483229030    -0.932093730    2.326188330
10    C    -0.855391520    -0.883000950    0.826694900
11    H    0.735636880    -0.554960950    -0.667870660
12    H    -0.681978720    3.122617000    -0.795523300
13    H    0.855292890    4.514383270    0.312942770
14    H    1.844697570    3.140966480    0.853355720
15    H    -0.843487100    3.962313980    2.176881560
16    H    0.737014250    4.609630340    2.663789700
17    H    1.240395520    2.703082440    3.917638970
18    H    -1.785069000    0.188118160    3.712772720
19    H    -0.994628470    -1.815165990    2.776680190
20    H    0.607794100    -1.130884110    2.433959860
21    H    -0.808937720    -1.924498200    0.430353840
22    H    -1.918036670    -0.566146800    0.715352480
---
H12C10, RHF, CHARGE=0, MULT=1
HF=72.3
1    C    0.000604880    -0.005972460    -0.003449410
2    C    0.010199120    1.343352170    -0.002900740
3    C    -0.061072100    2.172641630    1.239360340
4    C    -0.143232910    1.343505220    2.481171530
5    C    -0.152598970    -0.005802370    2.480703760
6    C    -0.082272630    -0.834916240    1.238279350
7    C    -0.849375700    -2.181669720    1.190891690
8    C    0.662141690    -2.194282050    1.284462990
9    C    -0.808033530    3.530612990    1.192726770
10    C    0.703685700    3.520560620    1.286346170
11    H    0.055963090    -0.544606490    -0.952870020
12    H    0.072753710    1.881818790    -0.952222050
13    H    -0.197691000    1.882309250    3.430703730
14    H    -0.214323790    -0.544487120    3.429712250
15    H    -1.339640970    -2.486792030    0.258935320
16    H    -1.451166370    -2.486903940    2.055030850
17    H    1.147448550    -2.508588800    2.215889430
18    H    1.258307960    -2.508610590    0.419723080
19    H    -1.405324460    3.844312610    2.057266010
20    H    -1.293534150    3.843703030    0.261100450
21    H    1.304471960    3.826417060    0.421827710
22    H    1.193774040    3.826866760    2.218205160
---
H12C10, RHF, CHARGE=0, MULT=1
HF=6.2
1    C    0.000000000    0.000000000    0.000000000
2    C    0.000000000    1.537618260    0.000000000
3    C    0.000000000    2.145868644    1.408947518
4    C    -1.097386110    1.576149573    2.323864247
5    C    -1.377256919    0.097839919    2.159205995
6    C    -0.883560012    -0.639662334    1.048870273
7    C    -1.204778612    -2.013765336    0.938059532
8    C    -1.997131094    -2.655232995    1.901837231
9    C    -2.483897446    -1.927203076    3.000069953
10    C    -2.175128108    -0.564204987    3.123122472
11    H    -0.304800567    -0.347451697    -1.014489276
12    H    1.043799857    -0.366664294    0.149518055
13    H    -0.883383244    1.910631338    -0.567445366
14    H    0.892946319    1.900756455    -0.557770420
15    H    -0.128112476    3.249517596    1.332992637
16    H    0.996579047    1.989079671    1.882185030
17    H    -2.047259546    2.134360240    2.143008752
18    H    -0.813017791    1.788328085    3.380872876
19    H    -0.834329640    -2.595563345    0.091806891
20    H    -2.233246868    -3.714689997    1.798261151
21    H    -3.100140005    -2.418186495    3.753768836
22    H    -2.564423968    -0.014319210    3.982240590
---
H14C10, RHF, CHARGE=0, MULT=1
HF=-4.2
1    C    -0.778496154    1.149479452    1.156352084
2    C    -1.096746968    0.109185111    0.265859058
3    C    -0.389923784    -0.032909477    -0.939578209
4    C    0.642479952    0.869807214    -1.243264331
5    C    0.962259584    1.905893066    -0.348915698
6    C    0.255564459    2.072803668    0.867624913
7    C    0.625283896    3.210771373    1.814355175
8    C    -0.522488759    4.232385502    2.049083433
9    C    -1.032552657    4.971825736    0.809078314
10    C    1.209288384    2.677205824    3.142300141
11    H    0.459139625    2.136935421    3.753235703
12    H    1.607282917    3.507940687    3.760906406
13    H    2.050887085    1.980572170    2.950625418
14    H    1.459230794    3.793171383    1.341622805
15    H    -0.162241332    4.999798326    2.774577568
16    H    -1.385904641    3.732972475    2.544132986
17    H    -0.222354591    5.527390732    0.295404252
18    H    -1.806489404    5.711851418    1.101720799
19    H    -1.495936302    4.286517710    0.072076535
20    H    -0.640252847    -0.835821011    -1.632712966
21    H    1.196915793    0.769488090    -2.177172645
22    H    -1.353192510    1.228243243    2.080677623
23    H    -1.897042260    -0.589179755    0.512778371
24    H    1.772510930    2.587252237    -0.615213595
---
H14C10, RHF, CHARGE=0, MULT=1
HF=-5.2
1    C    0.058844480    -0.085532290    -0.069049920
2    C    0.147414840    1.312252750    0.054197640
3    C    0.993156650    1.908547490    1.019550580
4    C    1.757294380    1.052114260    1.848962250
5    C    1.669602300    -0.345181060    1.727231140
6    C    0.819133690    -0.919703330    0.767441170
7    H    -0.602825960    -0.521564540    -0.818442060
8    H    2.199609330    3.664829900    1.200140180
9    H    0.767374140    3.890494180    0.184921610
10    H    0.651432550    3.492353990    3.252861070
11    H    -0.449955970    1.933606280    -0.615650230
12    C    1.113865300    3.414955760    1.131310290
13    H    2.434741560    1.468371420    2.596735100
14    H    2.265462080    -0.984254260    2.379658490
15    H    0.752726790    -2.003331640    0.670105660
16    H    -1.544227060    4.561048460    1.343937300
17    H    -1.522237480    2.960011230    2.144756470
18    H    -1.639948790    4.440134560    3.126918490
19    H    0.639354320    6.176560760    1.708493050
20    H    1.957929270    5.543184300    2.741953290
21    H    0.381640380    5.953323110    3.466901950
22    C    0.373752690    4.068602650    2.333491800
23    C    -1.162546770    4.005187450    2.224199380
24    C    0.862611710    5.513872480    2.568891340
---
H14C10, RHF, CHARGE=0, MULT=1
HF=-8.6
1    C    0.000000000    0.000000000    0.000000000
2    C    0.000000000    1.397616980    0.000000000
3    C    0.000000000    2.127528966    1.208163581
4    C    -0.000311315    1.412290845    2.441207654
5    C    -0.079296282    -0.016380556    2.439347717
6    C    -0.036023890    -0.730823320    1.207124431
7    H    0.023693881    -0.519314444    -0.960498919
8    H    -0.178425987    3.993559606    0.089821131
9    H    0.969577300    4.057248050    1.451577389
10    H    -0.805642048    4.079047006    1.750944585
11    H    0.005396256    1.917638439    -0.960427432
12    C    -0.003953895    3.634683739    1.125301116
13    C    0.079304213    2.173866191    3.746299586
14    C    -0.212441813    -0.772823929    3.743064649
15    C    -0.021787772    -2.237909464    1.121028444
16    H    0.627604477    1.617192963    4.533644025
17    H    -0.938213629    2.398692802    4.131764303
18    H    0.620099683    3.137035301    3.647585959
19    H    -0.872078717    -0.249262045    4.465887031
20    H    0.781258526    -0.914881116    4.219179263
21    H    -0.664416389    -1.777332103    3.618566945
22    H    -1.008795058    -2.664108064    1.399650220
23    H    0.202541826    -2.595238128    0.094441471
24    H    0.751983538    -2.681102556    1.781765652
---
H14C10, RHF, CHARGE=0, MULT=1
HF=19.9
1    C    0.000000000    0.000000000    0.000000000
2    C    0.000000000    1.377731030    0.000000000
3    C    0.000000000    1.859838848    1.414685700
4    C    -0.000128861    0.768686404    2.256097912
5    C    -0.000158645    -0.472942782    1.420110621
6    C    0.000012045    -0.941886940    -1.160463803
7    C    -0.000219194    2.307045957    -1.172390339
8    C    -0.000859435    3.311702822    1.775716992
9    C    -0.000260614    0.730979410    3.750289811
10    C    -0.000774864    -1.749028071    1.854396647
11    H    0.897370929    -1.596905936    -1.140487558
12    H    0.002700809    -0.425247620    -2.140765368
13    H    -0.900263109    -1.592965939    -1.143257278
14    H    -0.900350159    2.957962602    -1.163581438
15    H    0.001724865    1.778064861    -2.146269471
16    H    0.897519909    2.961235452    -1.161787862
17    H    0.001582855    3.487476724    2.869981809
18    H    -0.901498758    3.821188520    1.371659309
19    H    0.896310241    3.823839824    1.367322972
20    H    0.897190974    0.200107950    4.134328899
21    H    -0.900509025    0.204574915    4.133924835
22    H    0.002185299    1.738653651    4.211303232
23    H    -0.001034556    -2.031259302    2.906299934
24    H    -0.001124204    -2.614231814    1.192938182
---
H14C10, RHF, CHARGE=0, MULT=1
HF=-10.3
1    C    0.000000000    0.000000000    0.000000000
2    C    0.000000000    1.425832960    0.000000000
3    C    0.000000000    2.121815602    1.230070768
4    C    0.010187590    1.455171916    2.470481296
5    C    0.030846200    0.045467550    2.451910657
6    C    0.033942412    -0.691778123    1.247523418
7    C    0.082846709    -2.198091168    1.343123130
8    C    -0.007557399    -0.769266367    -1.300756078
9    C    0.005489546    2.241771080    -1.270628212
10    H    -0.007956845    3.214808009    1.221713272
11    C    0.000416473    2.205633362    3.775239697
12    H    0.047018622    -0.489407596    3.405065152
13    H    -0.850164967    -2.657042200    0.953709250
14    H    0.940353844    -2.613724364    0.773603165
15    H    0.199121414    -2.550441330    2.388843168
16    H    1.033179982    -0.981697943    -1.627284046
17    H    -0.542387269    -1.737521773    -1.222789461
18    H    -0.512900355    -0.224095625    -2.123223910
19    H    0.850432135    1.959973326    -1.933041389
20    H    0.112125550    3.328282446    -1.071450836
21    H    -0.941590746    2.112851647    -1.835664120
22    H    0.878110284    1.931907789    4.397896076
23    H    -0.916553032    1.973270714    4.357039574
24    H    0.029730976    3.304894455    3.633022289
---
H14C10, RHF, CHARGE=0, MULT=1
HF=-11.3
1    C    -0.000057182    0.000588699    0.002699727
2    C    1.412418741    0.000840191    0.014440639
3    C    2.187725394    1.181558584    0.005553601
4    C    1.512201026    2.432743079    -0.021863943
5    C    0.099777833    2.432649429    -0.027963695
6    C    -0.675775176    1.252103010    -0.015075496
7    C    -2.179947641    1.361268987    -0.019473360
8    C    -0.733695541    -1.316963461    0.009654031
9    H    1.932048314    -0.961199871    0.030506064
10    C    3.691753462    1.072373796    0.019103769
11    C    2.247271400    3.749534161    -0.043145668
12    H    -0.419596135    3.394807290    -0.043474732
13    H    -2.617667861    0.866031760    -0.911594846
14    H    -2.619317833    0.893486111    0.886630904
15    H    -2.526834758    2.414972569    -0.036018055
16    H    -1.375632143    -1.414602391    0.910263316
17    H    -1.378069826    -1.424406138    -0.887983656
18    H    -0.043015405    -2.185207734    0.012794249
19    H    4.126547447    1.444534623    -0.932679967
20    H    4.037948821    0.025926481    0.144392286
21    H    4.135328108    1.655431601    0.853150603
22    H    2.839987813    3.892235206    0.884856979
23    H    1.559302720    4.616194073    -0.121042812
24    H    2.939253994    3.812504202    -0.908845990
---
H14C10, RHF, CHARGE=0, MULT=1
HF=-5.4
1    C    0.000000000    0.000000000    0.000000000
2    C    0.000000000    1.404927133    0.000000000
3    C    0.000000000    2.115297956    1.211159499
4    C    -0.006345010    1.398234352    2.416458318
5    C    -0.003445903    -0.008642118    2.409936407
6    C    0.015290241    -0.753221553    1.204111077
7    C    0.007757900    -2.296089542    1.177767735
8    C    -1.448450526    -2.765969114    0.883649664
9    C    0.974334886    -2.838574158    0.080491819
10    C    0.471417125    -2.924873513    2.526826845
11    H    -0.019037559    -0.493214016    -0.973268511
12    H    -0.003099954    1.944152305    -0.948132278
13    H    0.001481409    3.205123087    1.213827861
14    H    -0.015292943    1.931043636    3.368254161
15    H    -0.021083615    -0.500525808    3.383327589
16    H    -2.155984662    -2.397699874    1.654091861
17    H    -1.812308856    -2.400566609    -0.097684084
18    H    -1.523473014    -3.872705597    0.867038914
19    H    0.614462509    -2.630958300    -0.946939843
20    H    1.985725770    -2.394654116    0.178364298
21    H    1.089425831    -3.940343146    0.149259804
22    H    1.469354165    -2.549859878    2.831957430
23    H    -0.236791469    -2.722611237    3.355514401
24    H    0.548780710    -4.029746197    2.450700698
---
H14C10, RHF, CHARGE=0, MULT=1
HF=3
1    C    0.041978150    0.041054700    0.031466540
2    C    1.310373940    -0.209055150    -0.355876590
3    C    -0.882364610    -1.138704920    -0.202835150
4    C    0.052721140    -2.235823710    -0.811983810
5    C    1.480112940    -1.603265610    -0.927820580
6    C    1.894834720    -1.680288970    -2.415375130
7    C    0.728295010    -2.304180320    -3.212136440
8    C    -0.451403240    -2.571406840    -2.243721920
9    C    -2.033603850    -0.911599810    -1.209207600
10    C    -1.746670500    -1.751476320    -2.472753710
11    H    -0.327727900    0.955458880    0.481830970
12    H    2.155865820    0.465127360    -0.273989780
13    H    -1.302295540    -1.471484870    0.772943160
14    H    0.069942390    -3.143040770    -0.174676710
15    H    2.213777030    -2.165460580    -0.307431320
16    H    2.812772770    -2.297657880    -2.523519730
17    H    2.153184250    -0.680297190    -2.824235520
18    H    1.050339830    -3.260867200    -3.679375540
19    H    0.440116630    -1.641989690    -4.055821720
20    H    -0.712155350    -3.653347530    -2.304267350
21    H    -3.000250210    -1.217447620    -0.752518960
22    H    -2.147879060    0.161789500    -1.470438680
23    H    -2.595604440    -2.439640670    -2.678323700
24    H    -1.674222780    -1.091492480    -3.362932100
---
H16C10, RHF, CHARGE=0, MULT=1
HF=-5.9
1    C    -0.029668780    -0.008620170    -0.017548790
2    C    -0.002446030    1.364573960    -0.018774350
3    C    -0.039427020    1.880527190    1.425394040
4    C    0.003235400    0.582790510    2.241951590
5    C    -0.022087600    -0.496846830    1.393523730
6    C    -0.009890120    -1.947853240    1.760885620
7    C    -0.040374530    -0.921169790    -1.204058870
8    C    0.085975690    2.289254130    -1.189965420
9    C    -1.249260920    2.777143480    1.739923820
10    C    0.089687340    0.589686560    3.734119360
11    H    0.892976950    2.463209790    1.624430560
12    H    0.959697910    -2.415135960    1.485658600
13    H    -0.818964550    -2.504328300    1.243124890
14    H    -0.157901570    -2.115566880    2.846984980
15    H    -0.855964860    -1.670758410    -1.129522090
16    H    0.922291020    -1.468511200    -1.291923110
17    H    -0.197271150    -0.377615760    -2.158136760
18    H    -0.893105900    2.371461640    -1.708731040
19    H    0.392207400    3.312914690    -0.891145130
20    H    0.834055410    1.939672840    -1.932302690
21    H    -2.210435310    2.251325340    1.571037950
22    H    -1.230375600    3.116334920    2.795676780
23    H    -1.246827410    3.689070990    1.109117670
24    H    0.446840570    1.564118290    4.127322110
25    H    -0.903761180    0.389481860    4.190379040
26    H    0.796223630    -0.180228540    4.109146190
---
H16C10, RHF, CHARGE=0, MULT=1
HF=-31.9, IE=9.6
1    C    0.000000000    0.000000000    0.000000000
2    C    0.000000000    2.535872510    0.000000000
3    C    0.000000000    1.268304737    2.196240742
4    C    2.070844349    1.268070233    0.732527660
5    C    1.554659580    -0.001710427    -0.001079038
6    C    1.554680940    2.537853383    -0.001206082
7    C    -0.519386350    2.538232995    1.465218395
8    C    -0.519373038    -0.001655193    1.465361241
9    C    1.554718870    1.268077604    2.198960905
10    C    -0.519393109    1.268021664    -0.734601767
11    H    1.945335543    2.150443530    2.751586285
12    H    1.944868178    0.385312710    2.751254623
13    H    -0.189474883    1.268028695    -1.796506569
14    H    -1.630542850    1.267985235    -0.777422929
15    H    1.945146246    -0.038460397    -1.041593843
16    H    1.944971244    -0.921622221    0.486668711
17    H    1.945348699    3.457537033    0.486747096
18    H    1.945105231    2.574701207    -1.041739977
19    H    -0.189388286    3.457866545    1.996180575
20    H    -1.630530662    2.575188063    1.486797353
21    H    -1.630530309    -0.038410904    1.486738702
22    H    -0.189658106    -0.921372463    1.996313925
23    H    -0.370608479    -0.908621074    -0.524145411
24    H    -0.370564499    3.444108509    -0.524943715
25    H    -0.371216181    1.268141298    3.245030422
26    H    3.183391592    1.268127862    0.732339798
---
H16C10, RHF, CHARGE=0, MULT=1
HF=-6.8
1    C    0.000000000    0.000000000    0.000000000
2    C    0.000000000    1.533536030    0.000000000
3    C    0.000000000    1.978634598    1.485049939
4    C    -0.033152923    0.553753719    2.194105100
5    C    -1.402446808    -0.173235593    1.986158070
6    C    -1.402808397    -0.506416171    0.466551898
7    C    0.875024467    -0.305644402    1.254612206
8    C    -1.209366100    2.884513259    1.833441220
9    C    1.292255659    2.755411647    1.862949980
10    C    0.012429552    2.307864309    -1.094786024
11    H    0.342022951    -0.460623302    -0.941814983
12    H    0.271267546    0.586563185    3.253450075
13    H    -1.445750906    -1.095506450    2.604253954
14    H    -2.282709719    0.422919958    2.292124172
15    H    -1.514085254    -1.595237712    0.285465206
16    H    -2.235559677    -0.015615199    -0.074513257
17    H    1.926959555    0.022736410    1.170685024
18    H    0.923636985    -1.377779712    1.528163481
19    H    -1.370102374    2.934678331    2.929964321
20    H    -2.154657504    2.538302427    1.370736188
21    H    -1.054513618    3.924053383    1.476583645
22    H    2.218745441    2.209334678    1.597959467
23    H    1.331197831    2.956428507    2.953563956
24    H    1.344406756    3.734597517    1.343981715
25    H    0.022726272    3.396339150    -1.072391145
26    H    0.014637462    1.903830260    -2.106761540
EXPGEOM
1    C    0.89190    0.89190    0.89190
2    C    0.89190    -0.89190    -0.89190
3    C    -0.89190    -0.89190    0.89190
4    C    -0.89190    0.89190    -0.89190
5    C    1.78050    0.00000    0.00000
6    C    -1.78050    0.00000    0.00000
7    C    0.00000    0.00000    1.78050
8    C    0.00000    0.00000    -1.78050
9    C    0.00000    1.78050    0.00000
10    C    0.00000    -1.78050    0.00000
11    H    1.52460    1.52460    1.52460
12    H    1.52460    -1.52460    -1.52460
13    H    -1.52460    -1.52460    1.52460
14    H    -1.52460    1.52460    -1.52460
15    H    0.62300    2.43460    -0.62300
16    H    -0.62300    2.43460    0.62300
17    H    -0.62300    -2.43460    -0.62300
18    H    0.62300    -2.43460    0.62300
19    H    0.62300    -0.62300    2.43460
20    H    -0.62300    0.62300    2.43460
21    H    0.62300    0.62300    -2.43460
22    H    -0.62300    -0.62300    -2.43460
23    H    2.43460    -0.62300    0.62300
24    H    2.43460    0.62300    -0.62300
25    H    -2.43460    0.62300    0.62300
26    H    -2.43460    -0.62300    -0.62300
---
H16C10, RHF, CHARGE=0, MULT=1
HF=-24.5
1    C    0.000000000    0.000000000    0.000000000
2    C    0.000000000    1.556098870    0.000000000
3    C    0.000000000    -0.497011569    1.474711048
4    C    1.302575792    -0.496909204    -0.691603942
5    C    2.081482452    0.761102240    -1.149200748
6    C    1.222082316    2.004444825    -0.836666591
7    C    -0.040184866    2.009749999    1.480066486
8    C    -0.166128295    0.754728453    2.369580325
9    C    1.288703027    -1.332850733    1.671617797
10    C    2.014784374    -1.433553412    0.313343805
11    H    -0.892653369    -0.386074253    -0.536451995
12    H    -0.922566527    1.930377991    -0.500965096
13    H    -0.875170987    -1.165783532    1.644553334
14    H    1.041819912    -1.090232572    -1.598231786
15    H    3.070655921    0.846443549    -0.651263551
16    H    2.297600875    0.700532813    -2.237814549
17    H    1.828356404    2.778529549    -0.321208540
18    H    0.875093429    2.478302440    -1.781290932
19    H    0.862455704    2.590439250    1.766025598
20    H    -0.901368529    2.692412258    1.646816272
21    H    -1.163030855    0.732074632    2.862393366
22    H    0.573951878    0.785828611    3.196428867
23    H    1.965030098    -0.888704175    2.432579080
24    H    1.032369072    -2.345228549    2.052162580
25    H    3.092183974    -1.192050837    0.428626793
26    H    1.983015145    -2.479890084    -0.062677808
---
H18C10, RHF, CHARGE=0, MULT=1
HF=-26.5
1    C    -0.512741853    -0.329206641    -1.183927344
2    C    -0.650502800    1.161216614    -1.031297861
3    C    0.037783320    -0.959188048    -2.248265101
4    C    0.545121311    -0.168329684    -3.435895853
5    C    0.719284264    1.341912785    -3.173518189
6    C    -0.436742272    1.959750747    -2.347375305
7    C    0.159675299    -2.460213718    -2.305770089
8    C    -0.357922805    3.506778590    -2.113602824
9    C    0.973327288    4.036557686    -1.542793417
10    C    -0.785517371    4.316747773    -3.358395511
11    H    0.938329501    -2.817669053    -1.598438850
12    H    0.438143568    -2.824688739    -3.315397137
13    H    -0.796046241    -2.956688703    -2.035861000
14    H    -0.890736184    -0.895116002    -0.327272688
15    H    -0.160180912    -0.314200871    -4.288171290
16    H    1.525735782    -0.576700989    -3.773324477
17    H    0.801163728    1.854207347    -4.158157094
18    H    1.695315231    1.502292540    -2.662446713
19    H    0.065047503    1.485080025    -0.240511695
20    H    -1.668567087    1.384468023    -0.634258195
21    H    -1.371684265    1.797223016    -2.946177904
22    H    0.852084387    5.082337493    -1.190127852
23    H    1.789445373    4.035737525    -2.292991729
24    H    1.319182415    3.445278583    -0.671768255
25    H    -1.135067767    3.734701001    -1.336248613
26    H    -0.886604833    5.393332396    -3.107393996
27    H    -1.771451211    3.982414703    -3.741271530
28    H    -0.058548039    4.237943940    -4.191159408
---
H18C10, RHF, CHARGE=0, MULT=1
HF=-26.6
1    C    -0.023987190    -0.036240140    -0.016962720
2    C    0.596860100    1.346776260    -0.072452470
3    C    1.180915080    1.846204490    1.262842460
4    C    0.294175530    1.528418680    2.490972370
5    C    -0.109179580    0.032457400    2.523967450
6    C    -0.355106880    -0.585916010    1.175128810
7    C    0.931390530    1.994399870    3.813998600
8    C    -0.250680220    -0.732947300    -1.357209500
9    C    -1.729896410    -1.089513750    -1.616361780
10    C    0.698168420    -1.936647180    -1.544243860
11    H    -0.652084080    2.117761690    2.375210690
12    H    -0.179397500    2.065824750    -0.427093520
13    H    1.412764390    1.374680440    -0.831112310
14    H    1.330798630    2.947377170    1.188110930
15    H    2.195816950    1.407929720    1.401145770
16    H    -1.029970900    -0.079246640    3.143059850
17    H    -0.823998200    -1.572140910    1.237496230
18    H    0.242844650    1.822673060    4.666681730
19    H    1.879722430    1.464482310    4.035912660
20    H    1.153668980    3.080746950    3.787524640
21    H    0.019105990    -0.007304980    -2.169455650
22    H    -2.074203150    -1.955491530    -1.016467540
23    H    -2.394325950    -0.232284980    -1.385721090
24    H    -1.885271800    -1.344123360    -2.685386550
25    H    1.754301220    -1.634152710    -1.391148390
26    H    0.481164720    -2.764851200    -0.840398060
27    H    0.619121210    -2.344877660    -2.572733290
28    H    0.678173360    -0.572914560    3.032837190
---
H18C10, RHF, CHARGE=0, MULT=1
HF=-40.5
1    C    -0.051543510    -0.026317810    -0.001206482
2    C    0.484356838    1.439388143    -0.124322654
3    C    -0.675703170    -0.352959680    1.380741152
4    C    -1.494746911    0.792848148    1.995934356
5    C    -0.759758847    2.143372299    2.043580266
6    C    0.541895241    2.198427786    1.225472218
7    C    1.831883626    1.555238720    -0.883831706
8    C    1.967947677    0.612445675    -2.089756383
9    C    1.637728274    -0.859104804    -1.786260986
10    C    0.982466109    -1.103300854    -0.415859577
11    H    -0.892069512    -0.103435139    -0.740180963
12    H    -0.267664241    1.983728479    -0.754073412
13    H    -1.342109790    -1.239675346    1.270887127
14    H    0.114303382    -0.658922373    2.104463601
15    H    -2.447575051    0.911027430    1.430325572
16    H    -1.795452414    0.500430201    3.027990127
17    H    -0.519845579    2.397927485    3.101573219
18    H    -1.450549353    2.944357422    1.693474648
19    H    1.378251036    1.809390911    1.850563459
20    H    0.784712586    3.268418085    1.029888517
21    H    2.687242547    1.378357926    -0.191908335
22    H    1.949095197    2.603630125    -1.244004779
23    H    1.314737568    0.974403995    -2.916747293
24    H    3.009017158    0.683442658    -2.479647374
25    H    0.973819750    -1.254256348    -2.588939389
26    H    2.569269255    -1.467569407    -1.843288625
27    H    0.480730451    -2.098040577    -0.442456268
28    H    1.780525611    -1.189318804    0.356889939
---
H18C10, RHF, CHARGE=0, MULT=1
HF=-34.7
1    C    0.000000000    0.000000000    0.000000000
2    C    0.000000000    1.536246290    0.000000000
3    C    0.000000000    2.162716825    1.406016687
4    C    -1.077866628    1.608504270    2.388558389
5    C    -1.018688750    0.046450092    2.375863561
6    C    -1.004289653    -0.616388313    0.985826243
7    C    -0.817702147    2.147663752    3.841389756
8    C    -2.176003157    2.461555237    4.496803582
9    C    -3.226825006    2.504764903    3.374940702
10    C    -2.516430456    2.139399938    2.055765801
11    H    -0.226705468    -0.365179280    -1.027505035
12    H    1.024532819    -0.371837814    0.232311151
13    H    0.899796797    1.897974931    -0.549015076
14    H    -0.873450221    1.908378003    -0.582390076
15    H    1.010372204    2.013649527    1.854483696
16    H    -0.114581536    3.265149505    1.294983584
17    H    -0.105177510    -0.287092502    2.922021192
18    H    -1.876381713    -0.372091106    2.949774795
19    H    -0.764851580    -1.697395987    1.114706931
20    H    -2.024471577    -0.591207847    0.539965954
21    H    -0.241416491    1.426955717    4.458503411
22    H    -0.200321322    3.072551039    3.815460429
23    H    -2.437739893    1.689337241    5.252182255
24    H    -2.135747765    3.425300367    5.047751733
25    H    -4.058842555    1.798800535    3.585120517
26    H    -3.692581672    3.510981554    3.302978587
27    H    -3.117900481    1.400197418    1.487467131
28    H    -2.467391151    3.040236258    1.405666901
---
H18C10, RHF, CHARGE=0, MULT=1
HF=-43.5
1    C    0.023975590    -0.020324670    0.000334250
2    C    0.296771630    1.516627240    0.021465690
3    C    0.425446980    -0.690111270    1.339162600
4    C    -0.179004190    -0.005177780    2.577906360
5    C    -0.030874570    1.524554480    2.586515090
6    C    -0.367907370    2.198295530    1.244455370
7    C    -0.104597650    2.186432390    -1.317297870
8    C    0.498472710    1.501277290    -2.556320110
9    C    0.349483230    -0.028491670    -2.564509770
10    C    0.687911460    -0.702096870    -1.222800280
11    H    -1.080489760    -0.171999690    -0.112213630
12    H    1.401191520    1.668429320    0.134415800
13    H    0.094666240    -1.754013170    1.330468660
14    H    1.534262120    -0.717605150    1.441885940
15    H    -1.257522390    -0.272978840    2.660885820
16    H    0.305654620    -0.421389450    3.490460480
17    H    -0.692123480    1.947938900    3.376665930
18    H    1.007813760    1.794221060    2.886724950
19    H    -1.474234560    2.226951260    1.118549790
20    H    -0.040139170    3.261877520    1.293983970
21    H    -1.213393790    2.214648690    -1.419486450
22    H    0.226912130    3.250127460    -1.308795750
23    H    0.013352470    1.917277620    -3.468707570
24    H    1.576996840    1.768575080    -2.640363060
25    H    -0.689917590    -0.297319350    -2.862898670
26    H    1.008919890    -0.452435740    -3.355808630
27    H    0.360559610    -1.765736960    -1.271966280
28    H    1.794301840    -0.730504380    -1.097751120
---
H20C10, RHF, CHARGE=0, MULT=1
HF=-39.9
1    C    0.000000000    0.000000000    0.000000000
2    C    0.000000000    1.557001930    0.000000000
3    C    0.000000000    2.024811993    1.455697266
4    C    -1.045601907    2.397310424    2.218993752
5    C    -1.044544989    2.865509332    3.674854300
6    C    -1.050502620    4.422643787    3.671204454
7    C    -1.218879453    2.076935211    -0.812328722
8    C    1.298786363    2.082040921    -0.683742264
9    C    0.177911992    2.353645122    4.486459462
10    C    -2.339540179    2.334179362    4.360633148
11    H    -0.913677232    -0.405865571    0.479910185
12    H    0.870510230    -0.409315351    0.551978181
13    H    0.041771719    -0.408955051    -1.030161378
14    H    1.006823928    2.018893172    1.889137932
15    H    -2.052379481    2.403146152    1.785787112
16    H    -0.142095639    4.830888222    3.183369317
17    H    -1.926756165    4.827166216    3.124799430
18    H    -1.086464001    4.834166789    4.700592362
19    H    -2.177753710    1.658608778    -0.445006372
20    H    -1.297369864    3.182337474    -0.767603670
21    H    -1.140374331    1.797110622    -1.883391705
22    H    1.354062297    3.189260697    -0.648349122
23    H    2.212977211    1.690284804    -0.192771305
24    H    1.350584592    1.781321395    -1.750103879
25    H    1.134504417    2.773595184    4.115008743
26    H    0.260274966    1.248302775    4.446104442
27    H    0.100704368    2.637782023    5.556480914
28    H    -2.386761079    1.226453408    4.329864178
29    H    -3.256833232    2.717122805    3.868566434
30    H    -2.393395799    2.639060839    5.425774247
---
H20C10, RHF, CHARGE=0, MULT=1
HF=-30.3
1    C    0.003478440    -0.003790670    -0.238739530
2    C    0.045399130    1.545692950    -0.169693060
3    C    0.018326730    2.096450170    1.253415850
4    C    -0.626451530    1.887339750    2.419606430
5    C    -1.704793010    0.975547040    2.998587950
6    C    -1.092305210    -0.414432590    3.336204590
7    C    -1.126278230    2.165738210    -0.984059990
8    C    1.392570420    1.993156480    -0.829896710
9    C    -2.942128880    0.819759420    2.074488360
10    C    -2.208975240    1.620481590    4.333185780
11    H    -0.987531250    -0.416610060    0.026985070
12    H    0.755475440    -0.454886440    0.439690830
13    H    0.224670680    -0.370208460    -1.263398360
14    H    0.738567690    2.930844270    1.338016830
15    H    -0.261856190    2.573982040    3.205542540
16    H    -0.790525940    -0.973215050    2.430010890
17    H    -0.191560320    -0.315317090    3.976001370
18    H    -1.816774580    -1.054504440    3.881277710
19    H    -2.115929920    1.846087090    -0.605687700
20    H    -1.103564030    3.274055690    -0.945834320
21    H    -1.078786500    1.869637480    -2.052424900
22    H    1.490903720    3.097298110    -0.867096970
23    H    2.266519660    1.599461360    -0.271745120
24    H    1.477492340    1.628906190    -1.874122130
25    H    -2.729841930    0.211796710    1.175361860
26    H    -3.319252610    1.805972040    1.735883420
27    H    -3.778199130    0.311585170    2.599541560
28    H    -2.641965410    2.626935840    4.160949740
29    H    -1.390915680    1.734090200    5.073428560
30    H    -2.995085540    1.002588360    4.813448140
---
H20C10, RHF, CHARGE=0, MULT=1
HF=-29.8
1    C    0.000000000    0.000000000    0.000000000
2    C    0.000000000    1.531330560    0.000000000
3    C    0.000000000    2.174990910    1.400444558
4    C    0.001190295    3.717274134    1.384891824
5    C    0.002280529    4.359539746    2.787449466
6    C    0.004305108    5.902002181    2.771632237
7    C    0.006631859    6.543960424    4.174161952
8    C    0.008836678    8.086322005    4.159785197
9    C    0.013071247    8.725231439    5.523669769
10    C    0.015409121    10.045977017    5.759418912
11    H    -0.894283163    -0.412211472    0.509596220
12    H    0.897178862    -0.412697542    0.504093476
13    H    -0.003454411    -0.383978470    -1.040765861
14    H    0.891945637    1.882334338    -0.569075268
15    H    -0.890115300    1.883518473    -0.570716811
16    H    0.892172859    1.815129668    1.963008116
17    H    -0.891677557    1.816046831    1.963868998
18    H    0.893762343    4.073696759    0.820929716
19    H    -0.889994289    4.076022841    0.820654298
20    H    0.894502341    4.000276558    3.350198310
21    H    -0.889372385    4.002170722    3.351838539
22    H    0.896820612    6.258067774    2.207305216
23    H    -0.886907251    6.261416565    2.207833720
24    H    0.899847347    6.186159759    4.736331053
25    H    -0.885300761    6.188494373    4.739388380
26    H    0.900952733    8.445326786    3.593228735
27    H    -0.884011432    8.447993667    3.596552884
28    H    0.014159558    8.039343514    6.377154100
29    H    0.014527811    10.807110860    4.980849895
30    H    0.018450694    10.458308493    6.767549665
---
H20C10, RHF, CHARGE=0, MULT=1
HF=-51
1    C    0.018388762    0.097252118    -0.047066206
2    C    -0.063822570    1.638241307    0.109999854
3    C    -0.205057713    2.122111332    1.564532755
4    C    -1.294666873    1.394286616    2.366980415
5    C    -1.252261673    -0.133944859    2.212294194
6    C    -1.101496059    -0.616452962    0.758811598
7    C    0.014244798    -0.371251106    -1.530376200
8    C    1.311469537    -0.108552008    -2.322840696
9    C    1.278640293    -0.646845656    -3.767294774
10    C    2.560537158    -0.403012770    -4.568447459
11    H    0.992752191    -0.227738830    0.398861302
12    H    -0.914470594    2.038472227    -0.487679694
13    H    0.853583544    2.104997213    -0.314749395
14    H    -0.427955148    3.213614954    1.557913983
15    H    0.773323100    2.017705257    2.087685161
16    H    -1.189168338    1.654542704    3.444686068
17    H    -2.297609608    1.771741233    2.061634188
18    H    -2.186753663    -0.566997227    2.637041454
19    H    -0.421646875    -0.546556768    2.829976056
20    H    -0.894887741    -1.711184839    0.779286042
21    H    -2.079377345    -0.499114219    0.237917575
22    H    -0.181127727    -1.469121534    -1.549492259
23    H    -0.842696509    0.099732972    -2.064104589
24    H    2.169323774    -0.571588993    -1.783251376
25    H    1.516425152    0.985328738    -2.356384583
26    H    1.077651617    -1.743052536    -3.752384289
27    H    0.426763968    -0.183145359    -4.316768563
28    H    2.778760012    0.678476331    -4.679327701
29    H    3.441528388    -0.880218181    -4.093539482
30    H    2.460745719    -0.829141773    -5.587982523
---
H20C10, RHF, CHARGE=0, MULT=1
HF=-45.2
1    C    0.000000000    0.000000000    0.000000000
2    C    0.000000000    1.553452130    0.000000000
3    C    0.000000000    2.025935641    1.468112295
4    C    -0.257622668    0.795017578    2.357666860
5    C    -0.444774969    -0.421572458    1.429344297
6    C    -0.820227318    -0.673596320    -1.125737145
7    C    -0.227860652    -0.538934099    -2.544229704
8    C    -1.048778145    -1.257525605    -3.634980802
9    C    -0.456249127    -1.133435575    -5.052149478
10    C    -1.260850036    -1.840502858    -6.146360708
11    H    1.061267082    -0.333863773    -0.120314187
12    H    -0.885674194    1.966698516    -0.528546761
13    H    0.889551800    1.943457739    -0.539040043
14    H    -0.776863053    2.803211291    1.630800156
15    H    0.969288962    2.503051441    1.728257085
16    H    -1.153773824    0.945954121    2.996427617
17    H    0.591308186    0.630108590    3.055614162
18    H    0.154225245    -1.287210937    1.783794071
19    H    -1.505363941    -0.752602722    1.451397933
20    H    -1.859914314    -0.273479828    -1.122340463
21    H    -0.908050581    -1.759282411    -0.885137699
22    H    -0.141352648    0.538653193    -2.811604190
23    H    0.809810684    -0.945110539    -2.544869769
24    H    -2.086353015    -0.851167630    -3.639865222
25    H    -1.137688549    -2.337229133    -3.373838564
26    H    -0.364116076    -0.056567457    -5.324802580
27    H    0.580320937    -1.543423550    -5.058245824
28    H    -2.291329023    -1.439347831    -6.227575800
29    H    -1.334468060    -2.931936332    -5.964623038
30    H    -0.770390426    -1.700345179    -7.131929724
---
H22C10, RHF, CHARGE=0, MULT=1
HF=-63.5
1    C    0.000000000    0.000000000    0.000000000
2    C    0.000000000    1.535890240    0.000000000
3    C    0.000000000    2.324156927    1.365873653
4    C    -0.293642046    3.902986366    1.119323987
5    C    0.039179392    4.741776873    2.413106791
6    C    -0.418434571    6.204031117    2.517345759
7    C    -1.071492926    1.698526404    2.312031127
8    C    1.391499505    2.100260455    2.037985622
9    C    0.578464353    4.472059464    -0.044411013
10    C    -1.785946587    4.137702308    0.729246994
11    H    0.865136828    -0.434438962    0.538370334
12    H    -0.923826988    -0.429917759    0.435042517
13    H    0.059956299    -0.361450942    -1.049042244
14    H    -0.885568613    1.835400229    -0.605356700
15    H    0.894770538    1.841885991    -0.590829907
16    H    -0.381828618    4.229620727    3.307904690
17    H    1.144643891    4.754991712    2.558575395
18    H    -0.025946101    6.840109552    1.699670492
19    H    -1.521252517    6.309227768    2.532181700
20    H    -0.040449984    6.634568651    3.469409953
21    H    -2.055375290    1.576796346    1.815634212
22    H    -1.241852891    2.298072624    3.228080647
23    H    -0.768088532    0.690648204    2.665298577
24    H    2.221375888    2.562464871    1.467708179
25    H    1.434839723    2.500357618    3.071116723
26    H    1.636148240    1.021527655    2.127427449
27    H    1.662230754    4.303035674    0.111757599
28    H    0.312235331    4.038934834    -1.029535962
29    H    0.446264179    5.568239647    -0.156937481
30    H    -2.134715460    3.459812727    -0.074633591
31    H    -2.475191079    4.005472027    1.587483629
32    H    -1.950302166    5.166587478    0.345528291
---
H22C10, RHF, CHARGE=0, MULT=1
HF=-68
1    C    0.000000000    0.000000000    0.000000000
2    C    0.000000000    1.554450830    0.000000000
3    C    0.000000000    2.133264920    1.461344364
4    C    1.195687338    1.806899631    2.382826769
5    C    1.189994879    2.376829117    3.847820573
6    C    1.156892469    3.930729927    3.855361522
7    C    1.218016005    2.069549824    -0.816966537
8    C    -1.304832282    2.044836153    -0.701167307
9    C    -0.013189467    1.831142880    4.666794052
10    C    2.508419937    1.909868233    4.538941051
11    H    0.940930162    -0.421239815    0.407260498
12    H    -0.833279686    -0.409851971    0.606729111
13    H    -0.112976181    -0.405714336    -1.026707178
14    H    -0.090725634    3.240693757    1.377681698
15    H    -0.935549036    1.784651658    1.955623220
16    H    1.292092988    0.699473834    2.457408197
17    H    2.128569550    2.164892619    1.890117522
18    H    1.968910134    4.361919971    3.234937449
19    H    0.197591857    4.333549623    3.473210698
20    H    1.283310056    4.333229134    4.882065210
21    H    1.293361411    3.175778820    -0.789280891
22    H    2.178383223    1.662612451    -0.441671342
23    H    1.143929696    1.774561932    -1.884377237
24    H    -2.214095025    1.692995276    -0.172287731
25    H    -1.357727932    3.151839660    -0.745633520
26    H    -1.372483949    1.674324737    -1.744615264
27    H    -0.985733866    2.197079102    4.280909191
28    H    -0.050037767    0.722561372    4.652301994
29    H    0.045317294    2.142185032    5.730497427
30    H    2.584255429    0.803953085    4.577401783
31    H    3.407239984    2.282798131    4.006694344
32    H    2.574263154    2.276511552    5.583930993
---
H22C10, RHF, CHARGE=0, MULT=1
HF=-59.7
1    C    0.000000000    0.000000000    0.000000000
2    C    0.000000000    1.531232890    0.000000000
3    C    0.000000000    2.174937918    1.400382795
4    C    0.001148188    3.717168445    1.384747339
5    C    0.001257157    4.359542707    2.787223557
6    C    0.004073721    5.901961388    2.771216429
7    C    0.004413025    6.544409901    4.173626008
8    C    0.008391801    8.086668641    4.157771681
9    C    0.009930755    8.730587786    5.557775527
10    C    0.013628093    10.261895161    5.557825575
11    H    0.891766699    -0.412593504    0.513837027
12    H    -0.899862519    -0.412423487    0.499632934
13    H    0.008289446    -0.383773487    -1.040911689
14    H    0.891973036    1.882072757    -0.569137863
15    H    -0.890060383    1.883358481    -0.570852282
16    H    -0.893275177    1.816722237    1.962195976
17    H    0.890478911    1.814425359    1.964685369
18    H    0.893977447    4.073672165    0.821258371
19    H    -0.889715015    4.075696528    0.819888632
20    H    -0.892610714    4.003351541    3.349262744
21    H    0.891182880    3.999229627    3.352422746
22    H    0.897486058    6.257542594    2.208057560
23    H    -0.886241109    6.261518369    2.206154225
24    H    -0.889840833    6.189191574    4.735658473
25    H    0.893930466    6.183615358    4.739166873
26    H    0.901756689    8.442627060    3.594631130
27    H    -0.881841264    8.447925811    3.593529632
28    H    -0.882638931    8.381826440    6.127242377
29    H    0.899308923    8.376518960    6.128596890
30    H    0.906656793    10.672367050    5.044466565
31    H    -0.884842754    10.676361806    5.057443938
32    H    0.022322032    10.645198265    6.598923756
EXPGEOM
1    C    0.00000    -0.00000    0.76710
2    C    0.00000    0.00000    -0.76710
3    C    0.00000    -1.40670    1.37930
4    C    0.00000    1.40670    -1.37930
5    C    0.00000    -1.40670    2.91320
6    C    0.00000    1.40670    -2.91320
7    C    0.00000    -2.81260    3.52630
8    C    0.00000    2.81260    -3.52630
9    C    0.00000    -2.80260    5.05920
10    C    0.00000    2.80260    -5.05920
11    H    0.87750    0.55290    1.12940
12    H    -0.87750    0.55290    1.12940
13    H    0.87750    -0.55290    -1.12940
14    H    -0.87750    -0.55290    -1.12940
15    H    -0.87750    -1.95970    1.01690
16    H    0.87750    -1.95970    1.01690
17    H    -0.87750    1.95970    -1.01690
18    H    0.87750    1.95970    -1.01690
19    H    0.87740    -0.85400    3.27640
20    H    -0.87740    -0.85400    3.27640
21    H    0.87740    0.85400    -3.27640
22    H    -0.87740    0.85400    -3.27640
23    H    -0.87700    -3.36460    3.16410
24    H    0.87700    -3.36460    3.16410
25    H    -0.87700    3.36460    -3.16410
26    H    0.87700    3.36460    -3.16410
27    H    0.00000    -3.81860    5.46690
28    H    0.88360    -2.28650    5.45080
29    H    -0.88360    -2.28650    5.45080
30    H    0.00000    3.81860    -5.46690
31    H    0.88360    2.28650    -5.45080
32    H    -0.88360    2.28650    -5.45080
---
H16C11, RHF, CHARGE=0, MULT=1
HF=-16.1
1    C    0.000541213    0.000162693    0.000458797
2    C    1.428712290    -0.001106676    -0.000198211
3    C    2.156323191    1.227833875    0.000029352
4    C    1.454583137    2.453802201    -0.169065877
5    C    0.049179335    2.421649245    -0.263992781
6    C    -0.695559547    1.229110144    -0.170243195
7    C    -2.199770612    1.322382521    -0.265223160
8    C    -0.772655233    -1.287749342    0.180666024
9    C    2.177932999    -1.317197635    -0.015409182
10    C    3.658760852    1.234538706    0.178450077
11    C    2.141414023    3.795506803    -0.261599412
12    H    -0.487182455    3.363694818    -0.409307416
13    H    -2.607049884    0.622642871    -1.024487637
14    H    -2.678272874    1.097634727    0.711389242
15    H    -2.538680961    2.336838120    -0.561398089
16    H    -1.780568302    -1.127145310    0.613928582
17    H    -0.908476066    -1.805638894    -0.792766959
18    H    -0.269084569    -1.988586598    0.878166741
19    H    2.380645400    -1.671397112    1.017755744
20    H    3.148549296    -1.248376812    -0.548204046
21    H    1.622327657    -2.116923574    -0.546916354
22    H    4.171985291    1.067337917    -0.792598974
23    H    4.001530726    0.455461523    0.890463246
24    H    4.039442543    2.189758933    0.592976462
25    H    1.442195607    4.604387398    -0.559230038
26    H    2.952992865    3.789972274    -1.018731650
27    H    2.575779664    4.091741064    0.716591586
---
H22C11, RHF, CHARGE=0, MULT=1
HF=-50.3
1    C    -0.000089054    -0.000037178    -0.000066833
2    C    1.565769361    0.000030760    0.000015721
3    C    2.364130099    1.318761889    0.000053146
4    C    2.733205049    1.924638057    -1.367725112
5    C    1.851494042    3.067006347    -1.903984842
6    C    0.493586712    2.683374583    -2.547627882
7    C    -0.561478838    2.162604630    -1.532211284
8    C    -0.609036610    0.636723417    -1.295087304
9    C    -0.447499430    -1.502165885    0.013384921
10    C    -0.566605413    0.655732458    1.290604976
11    C    -0.068384459    3.865019482    -3.373023450
12    H    1.916784383    -0.619659525    -0.858144758
13    H    1.896693720    -0.555305523    0.911816255
14    H    3.328696626    1.096019753    0.520587757
15    H    1.873837180    2.084270291    0.639216138
16    H    3.765427866    2.342220464    -1.269705218
17    H    2.819757805    1.125715181    -2.138147551
18    H    2.462948254    3.590626873    -2.678474656
19    H    1.689155027    3.820635676    -1.099872748
20    H    0.696009164    1.873625334    -3.293452380
21    H    -1.576033436    2.440732645    -1.908411543
22    H    -0.462099024    2.721901099    -0.577543219
23    H    -1.692758078    0.363606077    -1.318613922
24    H    -0.166414637    0.117051832    -2.176024169
25    H    -1.551425528    -1.601659718    0.057741139
26    H    -0.107164765    -2.044260411    -0.892355356
27    H    -0.039534004    -2.044947505    0.890563655
28    H    -0.254944533    1.710741619    1.416465026
29    H    -1.676278237    0.644848497    1.296968771
30    H    -0.229552505    0.116283505    2.200244484
31    H    -0.320923532    4.738880613    -2.739170006
32    H    -0.986624673    3.567821362    -3.920235093
33    H    0.661814780    4.203744568    -4.136476492
---
H22C11, RHF, CHARGE=0, MULT=1
HF=-50.1
1    C    -0.050126115    -0.097699077    -0.181963564
2    C    1.445685040    -0.152563866    0.181602471
3    C    1.962687185    1.298003610    0.265702273
4    C    0.732326224    2.245483675    0.223217475
5    C    -0.443405665    1.386048562    -0.323109660
6    C    0.930528063    3.575223301    -0.542787222
7    C    1.868815790    4.594143238    0.137283726
8    C    2.006901422    5.925501507    -0.630301211
9    C    2.934024149    6.949862426    0.055037666
10    C    3.085070867    8.275985535    -0.715131608
11    C    4.033225365    9.287520837    -0.065331877
12    H    -0.663120904    -0.594632918    0.600544878
13    H    -0.251216962    -0.650120894    -1.124527529
14    H    1.595682358    -0.680123684    1.148095626
15    H    2.017911987    -0.731353059    -0.574407620
16    H    2.543974490    1.454627535    1.199375500
17    H    2.666044318    1.496099361    -0.571387512
18    H    0.477718494    2.508614735    1.280507833
19    H    -1.376748362    1.604622105    0.238206182
20    H    -0.664640678    1.618020155    -1.387212014
21    H    -0.070079582    4.051445926    -0.669624892
22    H    1.302125385    3.362096427    -1.571023892
23    H    1.493459429    4.804878863    1.164989459
24    H    2.879889548    4.143786947    0.260240900
25    H    0.997655084    6.379475069    -0.760527263
26    H    2.390003710    5.716167255    -1.655429308
27    H    2.546073394    7.167332745    1.076753089
28    H    3.941410529    6.494328864    0.194196916
29    H    2.084654389    8.753953365    -0.830197938
30    H    3.448590347    8.067462769    -1.747944923
31    H    3.693236580    9.580333851    0.948715335
32    H    5.063957460    8.888423654    0.024613300
33    H    4.085900014    10.210583668    -0.678717787
---
H22C11, RHF, CHARGE=0, MULT=1
HF=-55.9
1    C    -0.154744788    -0.083045207    -0.034370558
2    C    1.361399226    -0.105607132    0.214791147
3    C    2.029389175    1.280606095    0.167347580
4    C    1.647998212    2.132885163    -1.071550833
5    C    0.110293567    2.157536573    -1.290717557
6    C    -0.565226795    0.775810763    -1.240809790
7    C    2.223494294    3.576655071    -1.024007032
8    C    3.740095448    3.708414322    -1.276652537
9    C    4.251490211    5.163174639    -1.213407300
10    C    5.776033187    5.306134490    -1.387054453
11    C    6.299517528    6.739897407    -1.263354756
12    H    -0.514241266    -1.125583639    -0.189992859
13    H    -0.676982831    0.282897271    0.879128069
14    H    1.557646060    -0.562801143    1.211574582
15    H    1.849437455    -0.779176179    -0.526927932
16    H    3.131966786    1.126091265    0.187949730
17    H    1.780424830    1.832753586    1.102473991
18    H    2.091590882    1.629390257    -1.968113162
19    H    -0.372520094    2.821419247    -0.537382695
20    H    -0.109004729    2.611609509    -2.284636555
21    H    -1.670121570    0.918440976    -1.224473691
22    H    -0.347012035    0.220854535    -2.182204913
23    H    1.973548725    4.039355513    -0.042055291
24    H    1.696556200    4.189690974    -1.792207245
25    H    4.300173407    3.098921608    -0.532575262
26    H    3.982537559    3.280752029    -2.276426760
27    H    3.955140503    5.612355655    -0.237816098
28    H    3.740609311    5.763099377    -2.001054906
29    H    6.298470346    4.675807501    -0.630393063
30    H    6.074902743    4.905423825    -2.383133795
31    H    6.093263973    7.168579884    -0.261401943
32    H    5.846283592    7.412373725    -2.019149423
33    H    7.398979113    6.760683015    -1.414349253
---
H24C11, RHF, CHARGE=0, MULT=1
HF=-64.6
1    C    0.000141604    -0.000006592    0.000014581
2    C    1.531322901    0.000130134    0.000054948
3    C    2.174532439    1.400506818    -0.000015452
4    C    3.716788144    1.385098317    -0.005445710
5    C    4.358609003    2.787769549    -0.004016957
6    C    5.901075479    2.772143201    -0.010307349
7    C    6.542829316    4.174879292    -0.008953835
8    C    8.085276177    4.159255941    -0.014984790
9    C    8.727308949    5.561561324    -0.014031129
10    C    10.268343880    5.548279589    -0.020570586
11    C    10.919075076    6.934350293    -0.019385395
12    H    -0.412922048    0.507132148    0.895503066
13    H    -0.413018836    0.504860307    -0.896677817
14    H    -0.382493089    -1.041672444    0.001340027
15    H    1.883081355    -0.569594210    0.891349243
16    H    1.883102232    -0.570547853    -0.890457628
17    H    1.811911773    1.965740016    -0.889201249
18    H    1.818298325    1.962482740    0.893803633
19    H    4.071741223    0.823202489    -0.899746993
20    H    4.077978788    0.818435720    0.883408316
21    H    3.996662164    3.354490663    -0.892490547
22    H    4.004070211    3.349328661    0.890699282
23    H    6.262862929    2.205524056    0.878359837
24    H    6.255766557    2.210516390    -0.904826465
25    H    6.181330789    4.741394971    -0.897757853
26    H    6.187829228    4.736597183    0.885366924
27    H    8.447261420    3.593127982    0.873811359
28    H    8.440129933    3.597182773    -0.909300242
29    H    8.366028566    6.129013296    -0.902407684
30    H    8.374033222    6.124002856    0.880722642
31    H    10.638858079    4.985202064    0.867202368
32    H    10.631488225    4.989951520    -0.914376298
33    H    10.632856204    7.525650634    -0.912720144
34    H    10.640202909    7.520773068    0.879495889
35    H    12.024511975    6.837700980    -0.024189400
---
H8C12, RHF, CHARGE=0, MULT=1
HF=61.6
1    C    -0.000298364    -0.000282632    -0.000019178
2    C    1.380429199    0.000962267    0.000007280
3    C    2.067513382    1.265382235    -0.000008440
4    C    1.402289230    2.484197967    -0.000029416
5    C    -0.037420144    2.531704428    -0.000076219
6    C    -0.679777032    1.280131882    -0.000070933
7    C    -2.116146981    1.086113147    -0.000164814
8    C    -2.919743226    2.208926822    -0.000344958
9    C    -2.293181895    3.504348740    -0.000383136
10    C    -0.915093449    3.674079315    -0.000212043
11    C    -1.083553607    -1.009489494    -0.000034285
12    C    -2.304831628    -0.382390134    -0.000113346
13    H    1.963706703    -0.919532990    0.000030462
14    H    3.159041916    1.249069254    -0.000001362
15    H    1.969253615    3.415950218    -0.000018071
16    H    -4.007539793    2.146048788    -0.000450052
17    H    -2.942934137    4.381648254    -0.000572990
18    H    -0.488152365    4.677739253    -0.000180719
19    H    -0.900927813    -2.076207438    -0.000005325
20    H    -3.278062792    -0.855517672    -0.000125849
EXPGEOM
1    C    0.00000    0.00000    -0.14000
2    C    0.00000    0.00000    1.24960
3    C    0.00000    1.27980    1.87410
4    C    0.00000    -1.27980    1.87410
5    C    0.00000    1.16090    -0.94630
6    C    0.00000    -1.16090    -0.94630
7    C    0.00000    2.42200    1.10210
8    C    0.00000    -2.42200    1.10210
9    C    0.00000    2.38510    -0.32260
10    C    0.00000    -2.38510    -0.32260
11    C    0.00000    0.67900    -2.33810
12    C    0.00000    -0.67900    -2.33810
13    H    0.00000    3.38740    1.58890
14    H    0.00000    -3.38740    1.58890
15    H    0.00000    1.35480    2.95340
16    H    0.00000    -1.35480    2.95340
17    H    0.00000    3.31470    -0.87590
18    H    0.00000    -3.31470    -0.87590
19    H    0.00000    1.31390    -3.21020
20    H    0.00000    -1.31390    -3.21020
---
H8C12, RHF, CHARGE=0, MULT=1
HF=100.5
1    C    0.000173566    0.000400143    0.000024546
2    C    1.439946742    -0.000167637    0.000035212
3    C    2.178881731    1.176913129    -0.000069106
4    C    1.552318216    2.473190926    0.000061727
5    C    0.183474572    2.477387917    0.000137572
6    C    -0.598561729    1.231194670    0.000082044
7    C    -1.854151172    2.019332366    0.000158144
8    C    -3.222951668    2.023363304    0.000175894
9    C    -3.849827118    3.319446891    0.000323204
10    C    -3.111211652    4.496705200    0.000377270
11    C    -1.671425324    4.496175752    0.000285700
12    C    -1.072197581    3.265429795    0.000211602
13    H    -0.550222070    -0.937683560    -0.000068378
14    H    1.953272119    -0.962996031    0.000081925
15    H    3.269076882    1.133279384    -0.000263245
16    H    2.157835259    3.376778667    0.000097218
17    H    -3.828378869    1.119762144    0.000089840
18    H    -4.940094025    3.362768562    0.000416139
19    H    -3.624795273    5.459382245    0.000500791
20    H    -1.121230874    5.434401234    0.000329353
EXPGEOM
1    C    0.00000    0.71910    0.76170
2    C    0.00000    0.71910    -0.76170
3    C    0.00000    -0.71910    0.76170
4    C    0.00000    -0.71910    -0.76170
5    C    0.00000    1.46190    1.93210
6    C    0.00000    0.70190    3.14730
7    C    0.00000    -0.70190    3.14730
8    C    0.00000    -1.46190    1.93210
9    C    0.00000    1.46190    -1.93210
10    C    0.00000    0.70190    -3.14730
11    C    0.00000    -0.70190    -3.14730
12    C    0.00000    -1.46190    -1.93210
13    H    0.00000    2.55790    1.95190
14    H    0.00000    1.23250    4.10740
15    H    0.00000    -1.23250    4.10740
16    H    0.00000    -2.55790    1.95190
17    H    0.00000    2.55790    -1.95190
18    H    0.00000    1.23250    -4.10740
19    H    0.00000    -1.23250    -4.10740
20    H    0.00000    -2.55790    -1.95190
---
H10C12, RHF, CHARGE=0, MULT=1
HF=37.4
1    C    -0.000356715    -0.000938739    -0.000149349
2    C    1.379370140    0.001098257    -0.000001427
3    C    2.071268709    1.261537141    -0.000076118
4    C    1.402374243    2.476157895    -0.000262146
5    C    -0.036857156    2.518253268    -0.000233944
6    C    -0.689821343    1.265110713    -0.000186715
7    C    -2.122484672    1.104904676    -0.000223509
8    C    -2.911121903    2.237128709    -0.000090848
9    C    -2.274380873    3.526387599    0.000013462
10    C    -0.895700975    3.673938355    -0.000127236
11    C    -1.040844399    -1.101923513    -0.000342760
12    C    -2.428691980    -0.378676337    -0.000556570
13    H    1.960368065    -0.920743966    0.000162914
14    H    3.162712872    1.244464347    -0.000033409
15    H    1.964587631    3.410692874    -0.000425564
16    H    -3.999648693    2.186032071    -0.000187743
17    H    -2.913844818    4.411015961    0.000147453
18    H    -0.451832500    4.670119316    -0.000313812
19    H    -0.935168239    -1.755893536    0.890949596
20    H    -0.935023953    -1.755561733    -0.891834820
21    H    -3.024959961    -0.666634590    -0.892095318
22    H    -3.025333089    -0.666956882    0.890637338
---
H10C12, RHF, CHARGE=0, MULT=1
HF=43.5
1    C    -0.000166285    -0.000196443    0.000420093
2    C    1.414816395    0.000318750    -0.000506567
3    C    -0.677214030    1.242362834    -0.000330606
4    C    2.130998234    1.209831470    -0.002892711
5    C    0.041302094    2.450500151    -0.003091274
6    C    1.446678362    2.437421554    -0.004529275
7    C    -0.759087376    -1.278174098    0.002010124
8    C    -1.139041784    -1.895199233    -1.213379484
9    C    -1.856654394    -3.103871925    -1.210130773
10    C    -2.206419743    -3.715872985    0.005843998
11    C    -1.834933453    -3.113168011    1.219855774
12    C    -1.117343443    -1.904350441    1.219114654
13    H    1.963912449    -0.942616931    0.000668493
14    H    -1.767962766    1.272984777    0.001340955
15    H    3.221414338    1.193992099    -0.003056250
16    H    -0.494826751    3.400118969    -0.004111573
17    H    2.003213139    3.375001913    -0.006815604
18    H    -0.876770822    -1.435794929    -2.167715727
19    H    -2.142261667    -3.566998845    -2.155192918
20    H    -2.763138025    -4.653257161    0.007592380
21    H    -2.103461393    -3.583337859    2.166502782
22    H    -0.838346395    -1.451807972    2.171897358
EXPGEOM
1    C    0.00000    0.00000    0.74370
2    C    0.00000    0.00000    -0.74370
3    C    -0.46470    1.11290    1.45810
4    C    0.46470    -1.11290    1.45810
5    C    -0.46470    -1.11290    -1.45810
6    C    0.46470    1.11290    -1.45810
7    C    -0.46330    1.11350    2.85250
8    C    0.46330    -1.11350    2.85250
9    C    -0.46330    -1.11350    -2.85250
10    C    0.46330    1.11350    -2.85250
11    C    0.00000    0.00000    3.55440
12    C    0.00000    0.00000    -3.55440
13    H    -0.85040    1.97470    0.91560
14    H    0.85040    -1.97470    0.91560
15    H    -0.85040    -1.97470    -0.91560
16    H    0.85040    1.97470    -0.91560
17    H    -0.83380    1.98340    3.39250
18    H    0.83380    -1.98340    3.39250
19    H    -0.83380    -1.98340    -3.39250
20    H    0.83380    1.98340    -3.39250
21    H    0.00000    0.00000    4.64300
22    H    0.00000    0.00000    -4.64300
---
H18C12, RHF, CHARGE=0, MULT=1
HF=-18.5
1    C    0.000066105    0.000152058    -0.000199273
2    C    1.424272001    0.000018847    0.000492715
3    C    2.132939341    1.235203513    -0.000447812
4    C    1.424201507    2.459159637    0.166664938
5    C    0.000158821    2.459191473    0.162914016
6    C    -0.708162859    1.223690025    0.171090130
7    C    -0.758741172    -1.293551948    -0.212993598
8    C    -2.206397751    1.207977889    0.393370531
9    C    -0.758038202    3.769696311    0.117716124
10    C    2.183473980    3.752871047    0.377897686
11    C    3.633152238    1.250005845    -0.209439865
12    C    2.183067663    -1.310548652    0.032879407
13    H    -0.955235108    -1.806511270    0.752376020
14    H    -0.212261390    -2.000452160    -0.870970526
15    H    -1.733349147    -1.136579781    -0.719237570
16    H    -2.550137850    2.050756400    1.027744421
17    H    -2.544319789    0.297492032    0.930040840
18    H    -2.755779984    1.260523933    -0.570474142
19    H    -0.207310042    4.557434940    -0.436714360
20    H    -0.962223032    4.150643548    1.140816699
21    H    -1.728518681    3.680565384    -0.412495677
22    H    2.409744513    4.247390126    -0.590528349
23    H    3.142179424    3.597630710    0.914453080
24    H    1.624589969    4.476050742    1.006695381
25    H    3.981235317    0.410995813    -0.846452694
26    H    4.173135008    1.189725013    0.759250776
27    H    3.978811096    2.163313102    -0.736412723
28    H    2.401916438    -1.672209722    -0.994267261
29    H    1.627219378    -2.110211937    0.564236297
30    H    3.145605052    -1.228923668    0.578723635
---
H24C12, RHF, CHARGE=0, MULT=1
HF=-60.8
1    C    0.000195258    -0.000361259    0.000010620
2    C    1.539180108    0.000298116    -0.000074838
3    C    2.167236970    1.402916620    0.000055066
4    C    1.525927645    2.364444398    1.012833243
5    C    -0.013767507    2.352810889    1.011934821
6    C    -0.639325369    0.934555121    1.063034266
7    C    -2.189915488    0.936976963    0.942804046
8    C    -2.958567996    1.451773705    2.178169286
9    C    -4.489454626    1.287905646    2.070912959
10    C    -5.265475075    1.830099995    3.288430427
11    C    -6.794119323    1.663957934    3.184909160
12    C    -7.578670386    2.199801946    4.385739393
13    H    -0.361851779    0.273907841    -1.017301813
14    H    -0.344041060    -1.045286083    0.176180286
15    H    1.911395759    -0.572997106    0.880049098
16    H    1.897235204    -0.557222540    -0.895622912
17    H    2.101002360    1.840537874    -1.022494899
18    H    3.255353544    1.314758781    0.220268582
19    H    1.875018649    3.400593222    0.799258535
20    H    1.897663416    2.126142324    2.035969074
21    H    -0.358000408    2.944108879    1.890478882
22    H    -0.379275172    2.899940058    0.113028697
23    H    -0.389260955    0.498919365    2.063925878
24    H    -2.524029801    -0.107208585    0.738999691
25    H    -2.492179664    1.533030952    0.051525307
26    H    -2.723743266    2.528266041    2.339184094
27    H    -2.600448645    0.913391419    3.085316017
28    H    -4.731728655    0.208546083    1.937112668
29    H    -4.847904378    1.805268802    1.151494869
30    H    -5.026870937    2.910358549    3.422025816
31    H    -4.906604975    1.314947746    4.209181554
32    H    -7.042589056    0.585068362    3.055820653
33    H    -7.162194009    2.178016444    2.266892297
34    H    -8.666386370    2.041728408    4.233192623
35    H    -7.417970537    3.287145768    4.532267042
36    H    -7.296526708    1.685053281    5.326501120
---
H26C12, RHF, CHARGE=0, MULT=1
HF=-69.2
1    C    0.000013169    -0.000064473    -0.000033922
2    C    1.531190218    0.000058215    -0.000022660
3    C    2.173769132    1.400831317    0.000038930
4    C    3.715991925    1.386366795    -0.004138004
5    C    4.356929833    2.789436310    -0.002194704
6    C    5.899377999    2.774586943    -0.011220928
7    C    6.540399063    4.177645949    -0.007376679
8    C    8.082814834    4.162812559    -0.020991550
9    C    8.723877531    5.565820581    -0.015672290
10    C    10.265995969    5.551414311    -0.033427810
11    C    10.908720208    6.952112919    -0.027070803
12    C    12.439769403    6.952256935    -0.047149758
13    H    12.822401808    7.993813353    -0.037056107
14    H    12.840807309    6.459514436    -0.956020778
15    H    12.864486561    6.433313649    0.835978734
16    H    10.568803714    7.512808368    0.874193013
17    H    10.545524108    7.531946669    -0.907085757
18    H    10.615412134    4.996639133    -0.934458055
19    H    10.635793106    4.979197278    0.848436673
20    H    8.375726433    6.121661386    0.885066467
21    H    8.355367714    6.137910713    -0.897932997
22    H    8.433321946    3.605676254    -0.920037655
23    H    8.449204331    3.592027105    0.863056081
24    H    6.189660329    4.735396405    0.891193765
25    H    6.174026526    4.747616072    -0.891927193
26    H    6.252509662    2.215278838    -0.907884194
27    H    6.263163707    2.205950072    0.875282500
28    H    4.003519684    3.349588660    0.893833508
29    H    3.993116641    3.357006254    -0.889341073
30    H    4.071722941    0.824478496    -0.898115225
31    H    4.076885158    0.820150925    0.885039946
32    H    1.816400198    1.963080421    0.893274835
33    H    1.811687152    1.965448134    -0.889774254
34    H    1.882921868    -0.570254438    0.890812011
35    H    1.882932461    -0.570304686    -0.890735808
36    H    -0.382462655    -1.041730915    0.003978555
37    H    -0.412891269    0.502386043    -0.898211843
38    H    -0.413081230    0.509338194    0.894061762
---
H10C13, RHF, CHARGE=0, MULT=1
HF=41.8
1    C    0.000156545    0.000356037    0.000009544
2    C    1.414633948    -0.000259153    -0.000011578
3    C    2.130217831    1.205022347    -0.000011065
4    C    1.455766983    2.447384678    -0.000014497
5    C    0.056824186    2.459968573    -0.000022171
6    C    -0.676442143    1.221117413    0.000007193
7    C    -0.912984694    3.571958911    -0.000027442
8    C    -2.239966148    3.013879677    0.000007196
9    C    -3.357142886    3.850418497    0.000088037
10    C    -3.165368667    5.251907778    0.000197836
11    C    -1.874162089    5.797031321    0.000170043
12    C    -0.735194003    4.959684646    -0.000020108
13    C    -2.169352356    1.497179384    0.000000478
14    H    -0.540867097    -0.946022194    0.000025330
15    H    1.950094007    -0.950340875    -0.000026701
16    H    3.220913723    1.188398208    -0.000016169
17    H    2.032429548    3.372032887    0.000003452
18    H    -4.368322138    3.443214356    0.000067904
19    H    -4.034124017    5.911365743    0.000312551
20    H    -1.741839726    6.879818279    0.000312724
21    H    0.259340691    5.405162937    -0.000155227
22    H    -2.666342281    1.063535447    0.894364783
23    H    -2.666621793    1.063688201    -0.894364870
---
H28C13, RHF, CHARGE=0, MULT=1
HF=-56.2
1    C    0.000657033    -0.000490900    -0.000620631
2    C    1.625111378    0.000886452    0.000402774
3    C    -0.715453334    1.457572672    -0.000026977
4    C    -0.712344209    -1.146781115    -0.903917084
5    H    -0.223921144    -0.360043225    1.036106898
6    C    2.276247626    0.838416065    -1.138676998
7    C    2.300972098    -1.409349318    -0.099900314
8    C    2.173787502    0.511497408    1.382880894
9    C    -2.092493883    1.394058802    0.757136418
10    C    -0.949023107    2.071856718    -1.410983290
11    C    0.032129086    2.573639813    0.806622452
12    C    -2.276270371    -1.075704658    -0.971184231
13    C    -0.251171766    -1.188187409    -2.390058444
14    C    -0.491100648    -2.566578006    -0.264890691
15    H    1.938910561    0.523763159    -2.144416465
16    H    2.088896712    1.925266892    -1.059843957
17    H    3.382822271    0.730640804    -1.130470207
18    H    1.981744962    -2.086382273    0.716885826
19    H    2.146417815    -1.918127246    -1.068531147
20    H    3.407268430    -1.326096479    -0.008057847
21    H    2.350266420    1.603150404    1.415037802
22    H    1.508294994    0.241944109    2.227027728
23    H    3.165262566    0.071087492    1.625115115
24    H    -2.953961421    1.188078743    0.094089918
25    H    -2.093231870    0.643191692    1.572050290
26    H    -2.348065880    2.362901892    1.238090551
27    H    -1.647530182    1.493195618    -2.043005216
28    H    -0.010987031    2.185959952    -1.986803013
29    H    -1.395296104    3.087397797    -1.333582801
30    H    0.192695253    2.288905930    1.865307686
31    H    0.998677084    2.879422085    0.366841412
32    H    -0.565582954    3.512384874    0.832421014
33    H    -2.741619860    -1.122573163    0.033212228
34    H    -2.666380289    -0.191090780    -1.506268815
35    H    -2.688717331    -1.941537350    -1.536350876
36    H    -0.403289776    -0.223312135    -2.909971790
37    H    0.811141067    -1.463104079    -2.523989028
38    H    -0.825338302    -1.948247160    -2.963911105
39    H    0.407668910    -3.088672721    -0.643835678
40    H    -0.430259641    -2.527573264    0.840874953
41    H    -1.325915819    -3.262443693    -0.498376872
---
H28C13, RHF, CHARGE=0, MULT=1
HF=-74.5
1    C    0.000084730    -0.000021505    0.000030100
2    C    1.531317961    0.000131160    0.000069450
3    C    2.174522910    1.400700480    -0.000035887
4    C    3.716778534    1.385074079    -0.005158409
5    C    4.358567004    2.787766528    -0.003578414
6    C    5.901032529    2.772179918    -0.008842337
7    C    6.542788227    4.174913616    -0.007531972
8    C    8.085273028    4.159213538    -0.012454467
9    C    8.727018588    5.561952347    -0.011262924
10    C    10.269472359    5.546171903    -0.015913880
11    C    10.911417480    6.948624368    -0.014849915
12    H    -0.412892685    0.507122361    0.895499721
13    H    -0.412974862    0.504873514    -0.896644764
14    H    -0.382485953    -1.041646416    0.001327779
15    H    1.883144575    -0.569534877    0.891344417
16    H    1.883124300    -0.570580340    -0.890411535
17    H    1.812190454    1.965668511    -0.889387679
18    H    1.818105939    1.962596229    0.893727620
19    H    4.071891449    0.823304964    -0.899526966
20    H    4.077806290    0.818274771    0.883616522
21    H    3.997296840    3.354287398    -0.892456112
22    H    4.003368387    3.349549801    0.890717858
23    H    6.262342654    2.205778800    0.880053941
24    H    6.256282165    2.210459284    -0.903161003
25    H    6.181773792    4.741148409    -0.896689330
26    H    6.187311801    4.736872560    0.886514938
27    H    8.446346163    3.593078504    0.876735094
28    H    8.440682229    3.597105115    -0.906470031
29    H    8.366101855    6.128091071    -0.900526080
30    H    8.371457176    6.124082843    0.882675123
31    H    10.630541511    4.980383190    0.873386458
32    H    10.625174145    4.984175428    -0.909794219
33    H    10.551368606    7.515579417    -0.904086690
34    H    10.556850429    7.511673674    0.879026054
35    C    12.452458882    6.935473319    -0.019767552
36    C    13.103100490    8.321580250    -0.019057815
37    H    12.816472130    6.376665542    -0.912931989
38    H    12.822169347    6.372929921    0.868650421
39    H    12.819102987    8.912264947    -0.913395913
40    H    12.822972050    8.908884373    0.878825563
41    H    14.208589629    8.225290870    -0.022274585
---
H10C14, RHF, CHARGE=0, MULT=1
HF=55.2, IE=8.16
1    C    -0.000195362    -0.000564639    0.000000000
2    C    1.444941243    0.000426645    0.000000000
3    C    2.129307111    1.236562628    0.000000000
4    C    -0.687676934    1.233537007    0.000000000
5    C    2.136895444    -1.276179653    0.000000000
6    C    -0.691127127    -1.277457262    0.000000000
7    C    -0.003366677    2.469321903    0.000000000
8    C    0.003270409    -2.461604316    0.000000000
9    C    1.441845063    2.470909349    0.000000000
10    C    1.443370620    -2.461005741    0.000000000
11    H    -1.780040982    1.232017489    0.000000000
12    H    -1.782485622    -1.281406623    0.000000000
13    H    3.221636660    1.237830545    0.000000000
14    H    3.228232937    -1.279401485    0.000000000
15    H    -0.518449310    -3.419287890    0.000000000
16    H    1.965447772    -3.418574055    0.000000000
17    C    -0.697753233    3.744425368    0.000000000
18    C    2.130419158    3.749277368    0.000000000
19    C    -0.006160064    4.930246475    0.000000000
20    C    1.433978144    4.932431993    0.000000000
21    H    -1.789094454    3.746396975    0.000000000
22    H    3.221700050    3.755344452    0.000000000
23    H    1.954230021    5.890970025    0.000000000
24    H    -0.529629777    5.887008422    0.000000000
EXPGEOM
1    C    0.00000    2.48080    1.40780
2    C    0.00000    3.65710    0.71670
3    C    0.00000    3.65710    -0.71670
4    C    0.00000    2.48080    -1.40780
5    C    0.00000    -2.48080    -1.40780
6    C    0.00000    -3.65710    -0.71670
7    C    0.00000    -3.65710    0.71670
8    C    0.00000    -2.48080    1.40780
9    C    0.00000    0.00000    1.40040
10    C    0.00000    0.00000    -1.40040
11    C    0.00000    1.22070    0.71660
12    C    0.00000    1.22070    -0.71660
13    C    0.00000    -1.22070    -0.71660
14    C    0.00000    -1.22070    0.71660
15    H    0.00000    2.47680    2.49760
16    H    0.00000    4.60660    1.24930
17    H    0.00000    4.60660    -1.24930
18    H    0.00000    2.47680    -2.49760
19    H    0.00000    -2.47680    -2.49760
20    H    0.00000    -4.60660    -1.24930
21    H    0.00000    -4.60660    1.24930
22    H    0.00000    -2.47680    2.49760
23    H    0.00000    0.00000    2.49140
24    H    0.00000    0.00000    -2.49140
---
H10C14, RHF, CHARGE=0, MULT=1
HF=92
1    C    0.000725443    -0.000159104    0.000007234
2    C    1.405281418    -0.000348328    -0.000116429
3    C    2.113726843    1.214151633    -0.000161566
4    C    1.411344037    2.432111470    -0.000168267
5    C    0.006520564    2.439540618    -0.000131088
6    C    -0.720521764    1.221638493    0.000030794
7    C    -4.761206697    1.200556810    0.000667916
8    C    -5.474894937    -0.025649929    -0.002263814
9    C    -6.879671461    -0.034688111    -0.002110040
10    C    -7.596304747    1.175000879    0.000959692
11    C    -6.901341638    2.397280153    0.003882763
12    C    -5.496627248    2.413614065    0.003755447
13    C    -2.139783919    1.220556260    0.000276577
14    C    -3.341831184    1.212663141    0.000468143
15    H    -0.534562823    -0.950790151    0.000090516
16    H    1.947082941    -0.946781851    -0.000134267
17    H    3.203966351    1.211358531    -0.000162316
18    H    1.958297049    3.375699773    -0.000099039
19    H    -0.523337342    3.393019394    -0.000238154
20    H    -4.934238009    -0.973187439    -0.004693709
21    H    -7.415487127    -0.984616592    -0.004401820
22    H    -8.686619057    1.165257769    0.001081684
23    H    -7.453837190    3.337491088    0.006233293
24    H    -4.972668504    3.370535324    0.006085885
---
H10C14, RHF, CHARGE=0, MULT=1
HF=49.5
1    C    -0.000100726    0.000325647    -0.000000002
2    C    1.432319197    -0.000601950    -0.000000002
3    C    2.146820456    1.263146828    -0.000000002
4    C    -0.718264128    1.282584690    0.000000005
5    C    2.143976729    -1.240128658    -0.000000001
6    C    -0.659014287    -1.270669332    -0.000000003
7    C    0.029031639    2.504821584    0.000000002
8    C    0.052568206    -2.466109562    -0.000000002
9    C    1.479718552    2.454099539    0.000000000
10    C    1.469448040    -2.454751177    -0.000000003
11    C    -2.146173697    1.384284100    0.000000020
12    H    -1.747881629    -1.331788218    0.000000001
13    H    3.238389132    1.246121594    -0.000000001
14    H    3.235388561    -1.232868178    0.000000003
15    H    -0.476619851    -3.419945221    -0.000000001
16    H    2.018749828    -3.396518005    0.000000003
17    C    -0.656318007    3.759085701    0.000000012
18    H    2.035448609    3.393833537    -0.000000012
19    C    -2.044305788    3.817913330    0.000000042
20    C    -2.793943562    2.615483630    0.000000055
21    H    -0.080132546    4.686086141    -0.000000008
22    H    -2.766838269    0.487604870    0.000000003
23    H    -3.883695180    2.662441333    0.000000100
24    H    -2.560925211    4.778026149    0.000000054
EXPGEOM
1    C    0.00000    2.48080    1.40780
2    C    0.00000    3.65710    0.71670
3    C    0.00000    3.65710    -0.71670
4    C    0.00000    2.48080    -1.40780
5    C    0.00000    -2.48080    -1.40780
6    C    0.00000    -3.65710    -0.71670
7    C    0.00000    -3.65710    0.71670
8    C    0.00000    -2.48080    1.40780
9    C    0.00000    0.00000    1.40040
10    C    0.00000    0.00000    -1.40040
11    C    0.00000    1.22070    0.71660
12    C    0.00000    1.22070    -0.71660
13    C    0.00000    -1.22070    -0.71660
14    C    0.00000    -1.22070    0.71660
15    H    0.00000    2.47680    2.49760
16    H    0.00000    4.60660    1.24930
17    H    0.00000    4.60660    -1.24930
18    H    0.00000    2.47680    -2.49760
19    H    0.00000    -2.47680    -2.49760
20    H    0.00000    -4.60660    -1.24930
21    H    0.00000    -4.60660    1.24930
22    H    0.00000    -2.47680    2.49760
23    H    0.00000    0.00000    2.49140
24    H    0.00000    0.00000    -2.49140
---
H12C14, RHF, CHARGE=0, MULT=1
HF=37.1
1    C    -0.000184397    0.000196451    0.000463246
2    C    1.404933333    -0.000030704    -0.000949928
3    C    2.107258952    1.214011877    0.000254226
4    C    1.396267376    2.425291556    0.028684249
5    C    -0.014414092    2.439794234    0.045204424
6    C    -0.738039221    1.208333528    -0.006335927
7    C    -2.222610030    1.239574277    -0.043058179
8    C    -2.907867331    2.413687548    0.398053499
9    C    -2.119848612    3.626395467    0.837016247
10    C    -0.762370085    3.750911185    0.122851195
11    C    -4.318453312    2.436875866    0.416780896
12    C    -5.066291117    1.333787564    -0.027508082
13    C    -4.401483751    0.196036393    -0.507673279
14    C    -2.997057851    0.154235221    -0.518910352
15    H    -0.506417306    -0.966022745    0.017760465
16    H    1.947074007    -0.946308176    -0.001211536
17    H    3.197335578    1.219725589    -0.013235802
18    H    1.956046976    3.362306285    0.044104172
19    H    -1.962217488    3.575181592    1.940462503
20    H    -2.699561886    4.559742975    0.653866618
21    H    -0.155612019    4.519165380    0.654014180
22    H    -0.914550547    4.142170450    -0.910971781
23    H    -4.849221987    3.321298408    0.774036108
24    H    -6.155878238    1.366950915    -0.005462351
25    H    -4.972363183    -0.657816131    -0.874312226
26    H    -2.520454992    -0.742135580    -0.918351525
---
H12C14, RHF, CHARGE=0, MULT=1
HF=35.4
1    C    -0.000510227    0.000042205    -0.000091302
2    C    1.412205743    0.000597474    0.000136697
3    C    2.126416047    1.206675531    0.000198695
4    C    1.448292301    2.447414759    0.009120207
5    C    0.051075928    2.461232571    0.021956826
6    C    -0.681025784    1.223260792    0.005048837
7    C    -2.121089606    1.535023888    -0.027099159
8    C    -2.275725882    2.964988851    -0.029494444
9    C    -0.910057993    3.650089264    0.021724482
10    C    -0.727978703    4.614075711    1.205542810
11    C    -3.551795690    3.529959474    -0.100342451
12    C    -4.681226640    2.680798291    -0.148779039
13    C    -4.530462016    1.287358972    -0.131144115
14    C    -3.245676254    0.702773208    -0.072786234
15    H    -0.537574943    -0.948105866    -0.006927920
16    H    1.949158319    -0.948841446    -0.002916194
17    H    3.217019260    1.192756871    -0.007066212
18    H    2.025846668    3.371947729    0.003315170
19    H    -0.763191372    4.231588547    -0.922043708
20    H    -0.863644190    4.106257199    2.181244836
21    H    0.284682507    5.066057301    1.196521861
22    H    -1.457066193    5.448131883    1.153163422
23    H    -3.694704539    4.610572495    -0.121409928
24    H    -5.678440241    3.119468190    -0.200766768
25    H    -5.411300781    0.644956020    -0.165566942
26    H    -3.148978228    -0.382615214    -0.066854895
---
H12C14, RHF, CHARGE=0, MULT=1
HF=131.8
1    C    -0.000155337    0.000272128    -0.001069980
2    C    1.491724414    -0.000468757    -0.000360892
3    C    -0.716745749    1.160177902    0.001941341
4    C    -0.226942522    2.542513772    -0.083936771
5    C    0.530179273    3.076450962    -1.065676078
6    C    1.088263647    2.369098857    -2.225997823
7    C    1.826256339    1.239708058    -2.192165444
8    C    2.263029557    0.524950538    -0.984312050
9    C    -0.726690171    -1.284850903    0.013564265
10    C    -0.328379089    -2.570275872    -0.123578688
11    C    0.977911856    -3.205145434    -0.290903299
12    C    2.137487488    -2.968778476    0.360375502
13    C    2.407399752    -1.920789859    1.347622359
14    C    2.123837043    -0.611648927    1.195710306
15    H    -1.811658230    1.123039696    0.073319892
16    H    -0.586354429    3.189110616    0.724935983
17    H    0.763014251    4.146827635    -1.040747759
18    H    0.878326617    2.848168719    -3.188495348
19    H    2.199528662    0.809298344    -3.127775544
20    H    3.355160258    0.440516229    -0.917615593
21    H    -1.813987152    -1.156974864    0.129721389
22    H    -1.133700524    -3.321858944    -0.123439685
23    H    0.956872176    -4.033795635    -1.011396451
24    H    2.996138922    -3.620537770    0.159600602
25    H    2.902607386    -2.267888030    2.260563752
26    H    2.371273254    0.100860636    1.989571387
---
H12C14, RHF, CHARGE=0, MULT=1
HF=53.4
1    C    0.000146120    -0.000083237    -0.000166371
2    C    1.403264780    0.000169125    -0.000074811
3    C    2.110868576    1.215160955    0.000104630
4    C    1.398998749    2.424860150    0.000502173
5    C    -0.007365930    2.423611140    0.000702016
6    C    -0.743765579    1.212573811    0.000042846
7    C    -2.215733370    1.143302259    0.000450446
8    C    -3.100460196    2.170420079    -0.016174887
9    C    -4.572481362    2.101029843    -0.016397559
10    C    -5.308441923    0.889820701    -0.006887970
11    C    -6.714844115    0.887807191    -0.008293766
12    C    -7.427405578    2.096967429    -0.019449803
13    C    -6.720289261    3.312200800    -0.029150481
14    C    -5.317126464    3.313144104    -0.027568104
15    H    -0.517627589    -0.961223029    -0.000410196
16    H    1.945933704    -0.945904462    -0.000166501
17    H    3.200877423    1.216857258    0.000116038
18    H    1.937147013    3.373628376    0.000768292
19    H    -0.515327712    3.388809886    0.001916381
20    H    -2.595987819    0.115256314    0.015750224
21    H    -2.720204741    3.198482982    -0.031768532
22    H    -4.800157474    -0.075177839    0.001710000
23    H    -7.252586312    -0.061113756    -0.000760150
24    H    -8.517498496    2.094625044    -0.020658403
25    H    -7.263469137    4.257972312    -0.037981999
26    H    -4.800019279    4.274625782    -0.035248161
---
H14C14, RHF, CHARGE=0, MULT=1
HF=22.1
1    C    0.043908661    -0.021504737    -0.050468822
2    C    1.546860008    0.106222048    -0.355075313
3    C    2.190291976    1.355522843    0.256249798
4    C    1.416390165    2.641495830    -0.070658902
5    C    -0.092367081    2.505803391    -0.074503336
6    C    -0.750253426    1.271888471    -0.060083473
7    C    -2.205150246    1.228052657    -0.037830041
8    C    -2.946892724    2.455575423    -0.088668151
9    C    -2.232953008    3.701349180    -0.131818661
10    C    -0.856921837    3.722604785    -0.115797256
11    C    -4.385714941    2.425775965    -0.087846025
12    C    -5.074570665    1.230724782    -0.021960778
13    C    -4.350094725    0.004262716    0.049810493
14    C    -2.967194852    0.005476552    0.042697501
15    H    -0.076599935    -0.502424937    0.949652408
16    H    -0.379499333    -0.730755348    -0.799192882
17    H    1.704093835    0.107755708    -1.458283337
18    H    2.069995222    -0.801382722    0.022958648
19    H    3.236330453    1.452884637    -0.113066590
20    H    2.269378055    1.235728907    1.361036929
21    H    1.738431383    3.017594249    -1.071195072
22    H    1.717541402    3.424602298    0.663969723
23    H    -2.792110001    4.637788408    -0.173121648
24    H    -0.334547244    4.681332295    -0.139181967
25    H    -4.935610761    3.367181650    -0.137710995
26    H    -6.164593873    1.209631186    -0.021307400
27    H    -4.902265008    -0.934348906    0.112068516
28    H    -2.456776860    -0.956389626    0.107513851
---
H14C14, RHF, CHARGE=0, MULT=1
HF=26.6
1    C    0.000184077    -0.000112379    0.000036073
2    C    1.413127761    -0.000588127    0.000055559
3    C    2.142219884    1.200763955    -0.000059651
4    C    1.481413777    2.449615078    -0.000197401
5    C    0.067377982    2.455117153    0.000097351
6    C    -0.657330412    1.252564850    0.000218181
7    H    -1.423592334    -1.353487232    0.910562115
8    H    -1.457790333    -1.335899151    -0.884355377
9    C    2.249574433    3.721320473    -0.000598409
10    C    2.621486216    4.346323952    1.210801903
11    C    3.347588048    5.549540372    1.209187036
12    C    3.728827049    6.172096249    -0.000606135
13    C    3.354526063    5.542822478    -1.211230019
14    C    2.628990749    4.340893426    -1.213598470
15    C    -0.790208903    -1.280476340    0.001291051
16    H    1.963528819    -0.943232195    0.000128148
17    H    3.232722324    1.156498108    0.000034136
18    H    -0.477190929    3.400858986    0.000241960
19    H    -1.747949412    1.298674065    0.000547820
20    H    -0.141205787    -2.179391323    -0.020294109
21    H    5.482324407    7.327271722    -0.529784298
22    H    3.945853022    8.255487060    -0.551017465
23    H    4.720961923    7.838544571    1.003782610
24    H    2.346605024    3.897442813    2.166813993
25    H    3.614041658    5.997948103    2.168173281
26    C    4.506650120    7.460055086    -0.016215790
27    H    3.629096446    5.990431856    -2.168324805
28    H    2.359559574    3.887510747    -2.169206219
---
H14C14, RHF, CHARGE=0, MULT=1
HF=32.4
1    C    0.000335616    -0.000006815    -0.000081254
2    C    1.405489741    -0.001334163    0.000023871
3    C    2.114522653    1.212164284    0.000002932
4    C    1.435485782    2.453964892    0.000593167
5    C    0.020307620    2.436389537    -0.001074802
6    C    -0.690021372    1.223624720    -0.001132850
7    C    2.199566278    3.761756374    -0.015812824
8    C    2.521526840    4.311413860    1.393089606
9    C    3.287665312    5.617892000    1.376452217
10    C    4.702971807    5.633523445    1.376681500
11    C    5.414933370    6.845462786    1.375982166
12    C    4.726152725    8.070117443    1.375475303
13    C    3.321079498    8.073393537    1.376841335
14    C    2.610395632    6.860650566    1.377753815
15    H    -0.549529677    -0.941351209    0.000107663
16    H    1.949846963    -0.946290215    -0.000222500
17    H    3.205567607    1.180403536    -0.001677396
18    H    -0.542127915    3.371818939    -0.003556486
19    H    -1.780570807    1.234572471    -0.002330998
20    H    3.147524026    3.629448471    -0.586832742
21    H    1.618020461    4.523102112    -0.585363737
22    H    1.573194238    4.445185686    1.963072524
23    H    3.101221483    3.549558410    1.963638349
24    H    5.264364310    4.697428930    1.378615409
25    H    6.505289344    6.833174967    1.376181438
26    H    5.277557822    9.010514084    1.374584562
27    H    2.778201318    9.019183953    1.377509070
28    H    1.519379484    6.893864611    1.380741447
---
H16C14, RHF, CHARGE=0, MULT=1
HF=19.5
1    C    0.000507261    0.000068489    0.000802398
2    H    1.108707869    -0.001759757    0.001111817
3    H    -0.354312589    1.051803982    -0.003958793
4    H    -0.304471533    -0.437211222    0.975942873
5    C    -1.763796532    -1.471223292    -0.929350158
6    C    -0.575260696    -0.787704699    -1.150342630
7    C    0.088319191    -0.945117616    -2.436492899
8    C    -0.282925731    -2.081211880    -3.251605186
9    C    -1.620509230    -2.630560021    -3.081474731
10    C    -2.322268389    -2.320140795    -1.924214191
11    C    0.706933728    -2.597655019    -4.186172677
12    C    1.775289730    -1.783312580    -4.537464640
13    C    1.920503691    -0.479724262    -3.987818207
14    C    1.099726686    -0.037155748    -2.958803679
15    H    -2.306250683    -1.373133207    0.013508733
16    H    -2.046882963    -3.138714588    -5.162343768
17    H    -2.143616313    -4.528473747    -4.016934557
18    H    -3.434399032    -3.300753416    -4.072513779
19    H    0.282304498    -4.730694494    -3.990414852
20    H    0.118497387    -4.085657919    -5.666772226
21    H    1.726170361    -4.358891516    -4.947977924
22    H    0.280523395    1.844662516    -2.209481687
23    C    -2.333799701    -3.441576191    -4.135404304
24    H    -3.321524678    -2.721989348    -1.742585587
25    C    0.696104261    -4.008181256    -4.722274222
26    H    2.533259005    -2.118898357    -5.248671380
27    H    2.704178957    0.158559568    -4.401786900
28    C    1.247533704    1.397580515    -2.515344427
29    H    1.967934443    1.496654953    -1.676902276
30    H    1.629044342    2.034523269    -3.342307421
---
H18C14, RHF, CHARGE=0, MULT=1
HF=-8.9
1    C    0.000079595    0.000050918    0.000305399
2    C    1.534737986    -0.000150450    -0.000086945
3    H    -0.372445782    1.050161966    0.001345555
4    H    -0.366901569    -0.450199502    -0.949982452
5    C    0.267992976    -1.613875610    7.437487255
6    C    -0.608800617    -1.419977421    6.189073244
7    C    0.132154707    -0.963388791    4.950842465
8    C    1.445542123    -0.429083899    5.019962942
9    C    2.204338921    -0.340967787    6.326595576
10    C    1.354559941    -0.541321777    7.592710313
11    C    2.066911668    0.004729232    3.828635470
12    C    1.430624842    -0.075568793    2.570809007
13    C    0.119201316    -0.614184600    2.500852879
14    C    -0.502890741    -1.045619938    3.692690685
15    H    -0.382083589    -1.611711131    8.341668131
16    H    1.901674597    0.676845579    -0.804609881
17    H    1.907711970    -1.015968858    -0.265819323
18    H    0.740610646    -2.622412576    7.406873143
19    H    -1.135792459    -2.380236775    5.981611570
20    H    -1.407678298    -0.673630170    6.415147566
21    H    2.711891844    0.648873809    6.401390575
22    H    3.019200886    -1.104018333    6.309996881
23    H    0.884374284    0.426617755    7.881784506
24    H    2.024212126    -0.816914272    8.438895979
25    H    3.077973148    0.417161719    3.882014798
26    C    2.147975941    0.437142735    1.340700639
27    C    -0.614712713    -0.763384940    1.185496525
28    H    -1.513243804    -1.459655315    3.639129947
29    H    3.212981103    0.108801194    1.359487807
30    H    2.169481790    1.552621041    1.386846134
31    H    -0.663482421    -1.849845266    0.933101179
32    H    -1.671370226    -0.427832444    1.304028946
---
H20C14, RHF, CHARGE=0, MULT=1
HF=-34.9
1    C    0.000186537    0.000684448    -0.000406365
2    C    1.568473168    -0.000410366    0.000939541
3    C    2.052823150    1.491300055    -0.000623087
4    C    1.571900848    2.153464530    -1.338434830
5    C    0.003577790    2.154883336    -1.339476235
6    C    -0.481082874    0.663378879    -1.337823902
7    H    -0.375335096    -1.046165547    0.054937212
8    C    -0.553500813    0.768360168    1.228293733
9    C    2.122765628    -0.763406128    -1.230688220
10    H    1.941546898    -0.514349403    0.915583706
11    H    3.164399816    1.523934625    0.054696953
12    C    1.494671911    2.256105736    1.227992244
13    H    1.947445113    3.200187024    -1.394270319
14    C    2.125586384    1.385758477    -2.567201512
15    H    -0.369392344    2.668882139    -2.254059827
16    C    -0.550115388    2.918102095    -0.107940393
17    H    -1.592814455    0.630807588    -1.392960248
18    C    0.077175717    -0.101385602    -2.566216000
19    C    -0.055801670    2.236914389    1.194873886
20    H    -1.665180587    0.732016406    1.239478847
21    H    -0.238303895    0.269653014    2.171329571
22    C    1.627674166    -0.082696198    -2.533387592
23    H    1.806121465    -1.829323289    -1.201244442
24    H    3.234363246    -0.791065523    -1.201371175
25    H    1.873389577    3.301867852    1.238422431
26    H    1.871793282    1.802721203    2.171136708
27    H    1.810239225    1.884047095    -3.510348785
28    H    3.237277570    1.422356875    -2.578041642
29    H    -0.232420978    3.983682187    -0.137331629
30    H    -1.661726203    2.946686938    -0.137213859
31    H    -0.299662445    0.351804155    -3.509595138
32    H    -0.301150938    -1.147337024    -2.576503626
33    H    -0.454441978    2.785477264    2.077024651
34    H    2.026029514    -0.631593498    -3.415502426
---
H24C14, RHF, CHARGE=0, MULT=1
HF=-68
1    C    0.000108604    -0.001655869    -0.000704928
2    C    1.563933691    0.000145955    0.000404957
3    C    2.056015860    1.484420611    -0.000411297
4    C    1.521550855    2.262774576    -1.247283252
5    C    -0.041669629    2.218369863    -1.228164226
6    C    -0.571691106    0.747242773    -1.248854482
7    H    -0.379569978    -1.047653197    0.022708487
8    C    2.062387660    -0.688204754    -1.312328115
9    C    2.105577055    -0.749897714    1.243233165
10    H    3.168345558    1.516933476    0.020371906
11    C    2.021301218    3.729058402    -1.224656848
12    C    2.021583799    1.534024612    -2.537526055
13    H    -0.448847048    2.781822476    -2.097240332
14    C    -2.120787724    0.727685203    -1.229591540
15    C    -0.033994444    0.045381112    -2.538715632
16    C    1.529076513    0.050431291    -2.583244478
17    H    1.741539046    -1.753699722    -1.328686339
18    H    3.174912572    -0.717259402    -1.327843001
19    H    1.671481440    2.079274604    -3.442377506
20    H    3.133084983    1.567756400    -2.587073209
21    H    -0.442186867    0.548341505    -3.443843484
22    H    -0.412512660    -1.000059066    -2.589024562
23    C    2.035999767    -0.649183106    -3.869341216
24    H    -0.381041264    0.469701280    0.932636117
25    H    1.730940039    1.993663969    0.934305266
26    H    -0.426785985    2.749245247    -0.328958603
27    H    3.214626038    -0.759957667    1.264599377
28    H    1.763442463    -0.278237565    2.187276292
29    H    1.767536510    -1.806305878    1.262994161
30    H    3.129112196    3.784308355    -1.238380714
31    H    1.677207819    4.264512561    -0.316096875
32    H    1.653358758    4.300445033    -2.101421743
33    H    -2.547652470    1.254605428    -2.107516909
34    H    -2.525644335    1.220588508    -0.322142747
35    H    -2.516785778    -0.308388672    -1.244373353
36    H    3.144005730    -0.656743686    -3.921582305
37    H    1.667812574    -0.140792288    -4.783955976
38    H    1.697827421    -1.704371908    -3.921734010
---
H28C14, RHF, CHARGE=0, MULT=1
HF=-40.2
1    C    -0.106760725    -0.087491710    0.123227740
2    C    1.416194337    0.056515447    -0.049619568
3    C    1.990092966    1.477004762    -0.043576755
4    C    2.598510921    2.015680864    1.079096614
5    C    3.171655850    3.436351714    1.085162572
6    C    2.786827141    1.287696257    2.460894748
7    C    3.258599401    2.201511181    3.648496630
8    C    1.451614556    0.691827653    3.012301091
9    C    3.895640158    0.197781332    2.321846420
10    C    1.803178278    2.206599070    -1.424817516
11    C    1.331002539    1.294572220    -2.613455547
12    C    0.695843873    3.298166557    -1.285596354
13    C    3.139471213    2.802012179    -1.974530409
14    H    -0.623883023    -0.246053650    -0.844285696
15    H    -0.340683572    -0.975712209    0.747134704
16    H    -0.576180073    0.791115507    0.606640979
17    H    1.898881120    -0.581364295    0.720636849
18    H    1.722567749    -0.475626977    -0.980346053
19    H    2.863372785    3.968844151    2.014995345
20    C    4.694899303    3.580805271    0.914428427
21    H    2.689735455    4.074098586    0.314295718
22    H    4.246803848    2.671890698    3.488324884
23    H    2.527160218    3.002028419    3.880613848
24    H    3.374760113    1.603071625    4.578599645
25    H    0.589495393    1.341850730    2.764163093
26    H    1.241374134    -0.333174787    2.654123742
27    H    1.463031886    0.597084054    4.119650096
28    H    3.774369310    -0.458264432    1.439718857
29    H    4.901525132    0.656204361    2.227878793
30    H    3.920818500    -0.466344808    3.210981853
31    H    2.061595250    0.493410816    -2.845744190
32    H    0.342200046    0.825060202    -2.453944134
33    H    1.216020239    1.893812066    -3.543293503
34    H    -0.311323489    2.841391485    -1.197073395
35    H    0.814933842    3.950016292    -0.400177760
36    H    0.674862585    3.965804781    -2.172274983
37    H    3.349379845    3.827039885    -1.616161628
38    H    4.001366223    2.151925265    -1.725236960
39    H    3.129637640    2.895857344    -3.081840155
40    H    4.929324039    4.464392508    0.284343444
41    H    5.209371295    3.747391322    1.881936930
42    H    5.166440618    2.698867049    0.439169808
---
H28C14, RHF, CHARGE=0, MULT=1
HF=-57.2
1    C    -0.104180293    -0.023810795    0.152657327
2    C    1.439435793    0.004964292    0.219584797
3    C    2.079230820    1.393794704    0.020804300
4    C    3.592434782    1.408793112    -0.293399585
5    C    3.998154099    1.408685378    -1.784908740
6    C    4.259164119    0.027035005    -2.417851317
7    C    4.285002382    0.006451469    -3.962858330
8    C    3.678005081    -1.254360614    -4.616063137
9    C    2.134261657    -1.285720777    -4.681204115
10    C    1.497048067    -2.675381731    -4.480276322
11    C    -0.016226041    -2.692218702    -4.165991872
12    C    -0.422033341    -2.690395717    -2.674618064
13    C    -0.686031335    -1.308031339    -2.044049305
14    C    -0.712525039    -1.284957210    -0.498962541
15    H    -0.499153933    0.046989621    1.193190397
16    H    -0.497963620    0.876794344    -0.369916206
17    H    1.858609094    -0.707298764    -0.523649784
18    H    1.753085751    -0.391081829    1.214164570
19    H    1.923481140    1.981594536    0.956477393
20    H    1.536052422    1.954300546    -0.773370930
21    H    4.104069700    0.578764925    0.243505781
22    H    4.005905495    2.343944759    0.155001997
23    H    3.229170379    1.958578270    -2.372981455
24    H    4.931537229    2.012973916    -1.880723117
25    H    3.504856132    -0.700301840    -2.046854576
26    H    5.239851830    -0.353584670    -2.046977811
27    H    5.347127205    0.084600963    -4.294243197
28    H    3.782470630    0.906778445    -4.382856280
29    H    4.073836715    -2.155789127    -4.096212480
30    H    4.071439994    -1.322227209    -5.657239409
31    H    1.715098216    -0.573624382    -3.937892819
32    H    1.818153406    -0.890922069    -5.675270786
33    H    2.041381964    -3.233580900    -3.685408429
34    H    1.653483485    -3.264589210    -5.415241496
35    H    -0.529060925    -1.863805996    -4.704326448
36    H    -0.429180995    -3.628348851    -4.612755765
37    H    0.347862351    -3.237775227    -2.085555644
38    H    -1.354357837    -3.295966540    -2.578033452
39    H    -1.667466352    -0.930244445    -2.415787209
40    H    0.066736954    -0.580000573    -2.415932937
41    H    -1.775000826    -1.361090539    -0.168146768
42    H    -0.211402736    -2.185290599    -0.077002105
---
H28C14, RHF, CHARGE=0, MULT=1
HF=-64.9
1    C    0.109456129    -0.109828584    -0.143139034
2    C    1.587601990    -0.170106804    0.290801049
3    C    2.110734405    1.277135674    0.362579006
4    C    0.967921694    2.212187020    -0.082865611
5    C    -0.169719389    1.328122842    -0.664997554
6    C    -1.611075385    1.820884387    -0.391997893
7    C    -2.025677151    3.082223669    -1.178314030
8    C    -3.478611248    3.537145944    -0.927282377
9    C    -3.856595582    4.832612825    -1.674422109
10    C    -5.300243952    5.314829300    -1.423745705
11    C    -5.656360035    6.616305651    -2.171373503
12    C    -7.101626235    7.104461733    -1.945118172
13    C    -7.449519233    8.396000590    -2.710964581
14    C    -8.881656441    8.897968966    -2.508739017
15    H    -0.546788630    -0.371912717    0.714739905
16    H    -0.104643245    -0.859977304    -0.933643915
17    H    2.184738853    -0.767864084    -0.430928939
18    H    1.691432812    -0.681394296    1.271367572
19    H    3.001702971    1.405875678    -0.288793384
20    H    2.445364121    1.527983269    1.391695221
21    H    1.326904022    2.937886606    -0.843338710
22    H    0.619334293    2.818915941    0.780378181
23    H    -0.035081634    1.299704354    -1.775432348
24    H    -2.315393444    0.996468969    -0.652551478
25    H    -1.744084497    2.004777846    0.698526687
26    H    -1.337048966    3.919044013    -0.921627870
27    H    -1.892483610    2.890797609    -2.268171162
28    H    -4.174285763    2.722239482    -1.232219075
29    H    -3.632931717    3.687272520    0.165589523
30    H    -3.149035046    5.641236008    -1.378583373
31    H    -3.711813267    4.674912569    -2.768039491
32    H    -6.011028084    4.512279154    -1.726838109
33    H    -5.450102840    5.468872687    -0.330568230
34    H    -4.949927184    7.419378781    -1.858163140
35    H    -5.492068216    6.464148469    -3.263036933
36    H    -7.811774095    6.300533969    -2.246106132
37    H    -7.264763144    7.272580401    -0.855938429
38    H    -6.747116721    9.206713122    -2.407904407
39    H    -7.284890558    8.236247685    -3.801808716
40    H    -9.631051792    8.161767866    -2.864145263
41    H    -9.097765169    9.114221959    -1.443043969
42    H    -9.041691351    9.837240851    -3.077762664
---
H28C14, RHF, CHARGE=0, MULT=1
HF=-70.7
1    C    0.000133851    0.000062983    -0.000079035
2    C    1.539070632    0.000006547    0.000083816
3    C    2.168471878    1.402093368    -0.000021783
4    C    1.528896110    2.363085870    -1.014512322
5    C    -0.010722006    2.352775825    -1.014251902
6    C    -0.638984424    0.935501416    -1.062826774
7    C    -2.189278356    0.941419768    -0.938926226
8    C    -2.960558751    1.458074875    -2.171807549
9    C    -4.493260737    1.325619271    -2.047114893
10    C    -5.269772032    1.855088781    -3.270382070
11    C    -6.801608355    1.722023857    -3.146545002
12    C    -7.578438277    2.251661690    -4.369162879
13    C    -9.108998147    2.119165758    -4.247776883
14    C    -9.893611005    2.642703143    -5.453999260
15    H    -0.344628672    -1.044652582    -0.176523792
16    H    -0.361743013    0.274117435    1.017380830
17    H    1.910978518    -0.573586908    -0.879977229
18    H    1.896643148    -0.557624267    0.895749970
19    H    3.256953092    1.313003336    -0.218797229
20    H    2.101009634    1.840657511    1.022077119
21    H    1.901168179    2.122941181    -2.037097018
22    H    1.878950305    3.398970758    -0.802164819
23    H    -0.353596908    2.942917482    -1.893835820
24    H    -0.375644026    2.902193295    -0.116485453
25    H    -0.391698022    0.498520363    -2.063869199
26    H    -2.525844389    -0.102103281    -0.735326718
27    H    -2.487311087    1.537552499    -0.046306050
28    H    -2.621593633    0.902086303    -3.075825478
29    H    -2.707104879    2.527793026    -2.348394295
30    H    -4.754855882    0.254506764    -1.886498441
31    H    -4.833015116    1.870733643    -1.136666926
32    H    -4.929536002    1.310833389    -4.181172930
33    H    -5.009490190    2.926553038    -3.430912842
34    H    -7.062238313    0.650635938    -2.986200552
35    H    -7.141893685    2.266282579    -2.235742016
36    H    -7.239052846    1.708230319    -5.280861547
37    H    -7.319171153    3.323440642    -4.529788968
38    H    -9.378106868    1.048926724    -4.090903477
39    H    -9.458011707    2.662048720    -3.338960965
40    H    -9.630626022    2.100435107    -6.384797867
41    H    -9.712020381    3.722769793    -5.627507067
42    H    -10.982856683    2.510709627    -5.288285845
---
H30C14, RHF, CHARGE=0, MULT=1
HF=-63.5
1    C    0.000162978    -0.000065447    0.000030224
2    C    1.535814700    0.000028135    -0.000015809
3    C    2.403797590    1.316350621    -0.000086323
4    C    2.341689086    2.154583849    -1.419788304
5    C    3.507887452    3.226508516    -1.560356768
6    C    3.654988169    4.453319530    -0.650817287
7    C    0.975078832    2.912883889    -1.593497431
8    C    0.757931499    3.869014718    -2.780090790
9    C    2.594025874    1.191618802    -2.660889628
10    C    1.472633111    0.477765001    -3.429975040
11    C    3.913994213    0.902390188    0.260139375
12    C    4.308432077    -0.353807819    1.053532501
13    C    1.916432016    2.211784642    1.203969515
14    C    2.041977903    1.732573366    2.658563957
15    H    -0.442918129    0.655434369    0.774528147
16    H    -0.446045516    0.280993400    -0.972226741
17    H    -0.352730487    -1.032271238    0.217695707
18    H    1.796542266    -0.576064676    0.920882156
19    H    1.864787953    -0.657532559    -0.835396286
20    H    3.446764921    3.646538011    -2.594926350
21    H    4.494674984    2.708743299    -1.543116464
22    H    4.170658278    4.217215724    0.301205188
23    H    2.698533085    4.954834162    -0.409325594
24    H    4.287960858    5.207993873    -1.167321565
25    H    0.147428862    2.172608654    -1.636945132
26    H    0.766040449    3.530448842    -0.690900082
27    H    1.149178364    3.495025293    -3.745161292
28    H    1.213240285    4.864339102    -2.602627039
29    H    -0.332113519    4.036835295    -2.915219691
30    H    3.316679293    0.396140481    -2.369642036
31    H    3.133026465    1.772358695    -3.449645797
32    H    0.736236576    1.169930381    -3.881336340
33    H    0.910922512    -0.258922238    -2.827068067
34    H    1.930500228    -0.088901219    -4.270825501
35    H    4.443417669    0.769860736    -0.710754853
36    H    4.426229170    1.755923419    0.762626903
37    H    3.842107301    -0.425525063    2.054112314
38    H    4.080529387    -1.288651049    0.502286748
39    H    5.408249428    -0.339855101    1.215881465
40    H    2.442147069    3.190275986    1.180259454
41    H    0.837803937    2.454263204    1.066481693
42    H    1.592668011    0.737387262    2.840165838
43    H    3.092957474    1.705990794    3.008256062
44    H    1.506551414    2.449540081    3.318257405
---
H30C14, RHF, CHARGE=0, MULT=1
HF=-59.4
1    C    -0.000023799    -0.000213118    -0.000096423
2    C    1.575841935    0.000171878    0.000397068
3    C    2.178158988    1.537587703    -0.000288841
4    C    3.780923849    1.773585048    -0.353512891
5    C    4.491202546    3.204347442    0.064362631
6    C    5.881268294    3.388367583    -0.654851075
7    C    1.942292258    -0.874192933    -1.238886809
8    C    1.952761733    -0.842879420    1.263225014
9    C    1.846902874    2.120694216    1.408531538
10    C    1.308730464    2.343487299    -1.024197645
11    C    4.647880180    0.662072774    0.315183147
12    C    3.987741833    1.621532064    -1.898865906
13    C    3.704394948    4.493499547    -0.326986278
14    C    4.832383202    3.338695120    1.585355843
15    H    -0.395557495    -1.028471196    0.147858172
16    H    -0.433216441    0.348364557    -0.958969461
17    H    -0.447950280    0.610830205    0.806879425
18    H    6.417768920    4.277637934    -0.257754117
19    H    5.785014250    3.563361427    -1.745109985
20    H    6.573285042    2.535756427    -0.516354828
21    H    3.015633112    -1.132422690    -1.302532987
22    H    1.644511286    -0.405597095    -2.197766675
23    H    1.410576844    -1.850975290    -1.204430810
24    H    1.598709116    -0.388677325    2.209710875
25    H    3.034946039    -1.031221288    1.375658866
26    H    1.484701687    -1.851032737    1.218585770
27    H    1.902760882    3.225910893    1.439095362
28    H    2.509698095    1.726321366    2.202880365
29    H    0.810315493    1.901523983    1.738145119
30    H    1.709985789    3.343506718    -1.264823920
31    H    0.287009095    2.543496955    -0.637136900
32    H    1.188626486    1.827532306    -1.997448369
33    H    5.738303148    0.829408966    0.196584366
34    H    4.486215487    -0.336619503    -0.134476038
35    H    4.468931602    0.575757205    1.404368207
36    H    3.707513301    2.529259304    -2.469479364
37    H    3.409859234    0.795967418    -2.350005678
38    H    5.043107847    1.391400098    -2.157802780
39    H    4.303745746    5.404623849    -0.106401371
40    H    2.759609129    4.628066426    0.231655879
41    H    3.473234823    4.542759679    -1.409481893
42    H    5.522779288    2.551133209    1.946706907
43    H    3.950406619    3.330295748    2.249724486
44    H    5.342905318    4.305315080    1.791125366
---
H30C14, RHF, CHARGE=0, MULT=1
HF=-79.4
1    C    0.000124931    -0.000032722    0.000030125
2    C    1.531366931    0.000180619    0.000158863
3    C    2.174505266    1.400562720    -0.000044461
4    C    3.716788862    1.385162434    -0.001334145
5    C    4.358575788    2.787868708    -0.001513968
6    C    5.901081407    2.772168977    -0.002979869
7    C    6.542821553    4.174916456    -0.004412762
8    C    8.085334003    4.159210035    -0.005862603
9    C    8.727068095    5.561955347    -0.008095928
10    C    10.269576332    5.546215563    -0.009618700
11    C    10.911260882    6.948971380    -0.012466855
12    H    -0.412907887    0.506445946    0.895853985
13    H    -0.412986843    0.505339657    -0.896362672
14    H    -0.382102660    -1.041671221    0.000602892
15    H    1.882864458    -0.569918486    0.891210160
16    H    1.882992320    -0.570475058    -0.890462803
17    H    1.814387504    1.964559573    -0.891024370
18    H    1.815846794    1.963811845    0.892038913
19    H    4.074082132    0.821226503    -0.893466281
20    H    4.075658546    0.820620642    0.889772927
21    H    3.999425196    3.352270437    -0.892547756
22    H    4.001313515    3.351696983    0.890715440
23    H    6.260135014    2.208426515    0.888497925
24    H    6.258546434    2.207684116    -0.894816658
25    H    6.183662044    4.738654184    -0.895856961
26    H    6.185626965    4.739385036    0.887426245
27    H    8.444420600    3.595964408    0.885903183
28    H    8.442785907    3.594249505    -0.897419174
29    H    8.367905278    6.125204902    -0.899867033
30    H    8.369838690    6.126898862    0.883416727
31    H    10.628794522    4.983433313    0.882436507
32    H    10.626806908    4.980860383    -0.900881230
33    H    10.551641541    7.512117247    -0.904118814
34    H    10.554633253    7.514259632    0.879074273
35    C    12.453457017    6.933667613    -0.014716692
36    C    13.096897414    8.334052047    -0.018568577
37    H    12.811598147    6.368251857    -0.905762861
38    H    12.814189069    6.371857855    0.877337318
39    H    12.743807927    8.903010736    -0.909644553
40    H    12.746869108    8.906035890    0.871790500
41    C    14.628074574    8.333533467    -0.021119033
42    H    15.042376120    7.829302101    0.875377335
43    H    15.039289836    7.825442559    -0.916873054
44    H    15.011003683    9.375025033    -0.024074178
---
H12C15, RHF, CHARGE=0, MULT=1
HF=46.8
1    C    0.000065523    -0.000024064    0.000086569
2    C    1.404216601    0.000121644    0.000068012
3    C    2.152969102    1.199030531    -0.000202096
4    C    1.487531033    2.414432336    0.078175447
5    C    0.061976109    2.458379869    0.066698369
6    C    -0.700239826    1.256509260    -0.121881878
7    C    -2.138943015    1.410168467    -0.409183595
8    C    -2.790377828    2.649000382    -0.097261381
9    C    -1.987149913    3.793674232    0.293327400
10    C    -0.625575894    3.717432686    0.300414320
11    C    -4.204907661    2.772231808    -0.250232158
12    C    -4.959404458    1.738377591    -0.792810437
13    C    -4.306698389    0.562415828    -1.234335905
14    C    -2.932879859    0.414680584    -1.060526815
15    C    -0.672312317    -1.333479889    0.221790473
16    H    1.955779679    -0.942657243    0.024771975
17    H    3.242085665    1.157932663    -0.028608803
18    H    2.059161096    3.341045592    0.152828280
19    H    -2.490257162    4.729525808    0.542582227
20    H    -0.026903618    4.604795099    0.515850650
21    H    -4.699598045    3.697897274    0.049256835
22    H    -6.039978805    1.833901188    -0.900927647
23    H    -4.884907634    -0.223594919    -1.721805802
24    H    -2.467591157    -0.477829692    -1.478754919
25    H    -1.645028426    -1.238419556    0.744657183
26    H    -0.832561740    -1.874143491    -0.734610028
27    H    -0.047675461    -1.992624747    0.862791390
---
H22C15, RHF, CHARGE=0, MULT=1
HF=-39.9
1    C    -0.000045536    0.000856731    -0.000625574
2    C    1.571078882    -0.000243275    -0.000072932
3    C    2.064837227    1.487272969    -0.000423546
4    C    1.568181386    2.148960435    -1.331421039
5    C    -0.002972547    2.144691717    -1.327130334
6    C    -0.518310276    0.647798874    -1.349484966
7    H    -0.361866936    -1.049836610    0.071418758
8    C    -0.510942967    0.764764301    1.252462906
9    C    2.144649192    -0.761494085    -1.220822675
10    H    1.936117015    -0.515119398    0.918073763
11    H    3.177457688    1.514012769    0.040049702
12    C    1.530981731    2.252401241    1.236637539
13    H    1.930944624    3.201035441    -1.384340506
14    C    2.141171734    1.396258303    -2.557840002
15    H    -0.367793029    2.677184504    -2.234504423
16    C    -0.514213547    2.923841086    -0.083363959
17    C    -2.057020369    0.542394503    -1.518396642
18    C    0.116652775    -0.107617668    -2.569834853
19    C    -0.018558045    2.234873195    1.214534747
20    H    -1.618706611    0.724604656    1.326268506
21    H    -0.153151502    0.259745384    2.177881989
22    C    1.662488697    -0.075854834    -2.522752060
23    H    1.830046626    -1.828259679    -1.198702590
24    H    3.255715859    -0.787056653    -1.176937364
25    H    1.913778645    3.296790432    1.244666056
26    H    1.917596900    1.796362257    2.174611242
27    H    1.824148206    1.890237265    -3.502745170
28    H    3.252308209    1.449241501    -2.562923299
29    H    -0.159099069    3.978081695    -0.122974516
30    H    -1.622348730    3.005204019    -0.085118682
31    H    -0.235357708    0.339034065    -3.527058247
32    H    -0.232686646    -1.164312562    -2.594969273
33    H    -0.411926251    2.781555331    2.100340619
34    H    2.070954058    -0.620860997    -3.403471761
35    H    -2.387850090    1.004359867    -2.472026953
36    H    -2.386957948    -0.517376194    -1.532190932
37    H    -2.630362661    1.039548987    -0.712535554
---
H22C15, RHF, CHARGE=0, MULT=1
HF=-37.6
1    C    0.004743788    0.015782883    0.084361235
2    C    1.570898344    -0.030047081    0.078685130
3    C    2.098516377    1.446051732    0.045299712
4    C    1.628775244    2.091764320    -1.303902190
5    C    0.061795473    2.137888707    -1.297741963
6    C    -0.468621433    0.659353138    -1.265068888
7    H    -0.398692100    -1.017320683    0.177019056
8    C    -0.520907236    0.826122827    1.299187061
9    C    2.092813073    -0.832080181    -1.140371785
10    H    1.934910575    -0.536692076    1.001099819
11    H    3.210868828    1.447966148    0.095067034
12    C    1.568911110    2.252296469    1.259736192
13    H    2.033959094    3.125697887    -1.385565390
14    C    2.152352077    1.279943213    -2.516698197
15    H    -0.300947001    2.646863158    -2.219420358
16    C    -0.463750791    2.943739557    -0.081027915
17    H    -1.581743924    0.672940152    -1.296876108
18    C    0.041536251    -0.120981055    -2.520899085
19    C    0.018453249    2.278316537    1.233604275
20    H    -1.633099570    0.821926897    1.316296857
21    H    -0.215263892    0.337880310    2.250790205
22    C    1.602794564    -0.171940072    -2.455115181
23    H    1.764657095    -1.892186399    -1.076613991
24    H    3.204734408    -0.879527228    -1.123869415
25    H    1.978220899    3.286468740    1.246563892
26    H    1.936592679    1.807375532    2.210620122
27    H    1.858599713    1.772892382    -3.469539802
28    H    3.264823195    1.274603907    -2.528257635
29    H    -0.116555957    3.999025538    -0.136513615
30    H    -1.574355907    3.003284480    -0.105599026
31    H    -0.233390584    0.488895209    -3.421058391
32    C    -0.649277350    -1.473480933    -2.773001687
33    H    -0.359504500    2.857105130    2.105426777
34    H    1.997749890    -0.745081243    -3.323606915
35    H    -0.275487930    -1.931312722    -3.712441007
36    H    -0.498015861    -2.213918482    -1.964054255
37    H    -1.744089774    -1.334248427    -2.891048758
---
H22C15, RHF, CHARGE=0, MULT=1
HF=-43.5
1    C    -0.000061370    0.000418739    -0.000693529
2    C    1.566515038    -0.000354594    0.000418185
3    C    2.052856941    1.488866783    -0.000506114
4    C    1.575114425    2.141895481    -1.341829693
5    C    0.008439081    2.149321512    -1.346898458
6    C    -0.472501169    0.658422581    -1.341377856
7    H    -0.376353699    -1.045958137    0.057890787
8    C    -0.557361463    0.772444972    1.223683272
9    C    2.123801951    -0.770476184    -1.224164109
10    H    1.939226770    -0.513863711    0.916031334
11    H    3.164395253    1.521261110    0.058261935
12    C    1.491558743    2.258475412    1.223718227
13    H    1.953643740    3.187791708    -1.403503724
14    C    2.132392710    1.372042762    -2.566653346
15    H    -0.361790173    2.660322241    -2.264303824
16    C    -0.549192598    2.917362816    -0.120133963
17    H    -1.584434331    0.624728011    -1.402375224
18    C    0.084578634    -0.111192449    -2.566216875
19    C    -0.058841857    2.240678357    1.186515703
20    H    -1.669108119    0.736478423    1.231332752
21    H    -0.245360581    0.276924334    2.169454149
22    C    1.648762441    -0.115536156    -2.562820789
23    H    1.803636916    -1.834950340    -1.173104117
24    H    3.235176770    -0.798067066    -1.173805633
25    H    1.870793145    3.304078139    1.231150062
26    H    1.865667542    1.808044414    2.169492367
27    H    1.818826492    1.884014826    -3.503530677
28    H    3.244017882    1.422744946    -2.565232593
29    H    -0.231376565    3.982818890    -0.152447791
30    H    -1.660691828    2.945707275    -0.153131019
31    H    -0.304270571    0.346698704    -3.502978534
32    H    -0.310522920    -1.151559166    -2.564801418
33    H    -0.459465698    2.792824082    2.065491532
34    C    2.204579390    -0.883600041    -3.784682923
35    H    3.313836018    -0.892096663    -3.792211645
36    H    1.867955301    -1.940686866    -3.790941771
37    H    1.872926001    -0.427481321    -4.739873823
---
H22C15, RHF, CHARGE=0, MULT=1
HF=-24.9
1    C    -0.000693127    0.001004030    0.000102498
2    C    1.423647038    -0.001130004    -0.000022729
3    C    1.977456623    1.399129168    0.000018141
4    C    0.739612630    2.327461071    0.000188157
5    C    -0.559322436    1.430755412    -0.000075649
6    C    -0.699027970    -1.213130771    0.000156369
7    C    -0.019035835    -2.467817256    -0.000041716
8    C    1.392509073    -2.428903321    -0.000230294
9    C    2.112904817    -1.214909147    -0.000172718
10    C    -0.826778449    -3.783780296    0.000700204
11    C    -1.718906000    -3.840099319    -1.276882521
12    C    -1.709982486    -3.843098390    1.284268096
13    C    0.068806871    -5.059634251    -0.004328228
14    C    -1.407944793    1.696546660    1.270757799
15    C    -1.407264795    1.696103816    -1.271668066
16    H    2.617774391    1.582373857    0.890230760
17    H    2.617612332    1.582625277    -0.890258176
18    H    0.768266729    2.999563282    0.883618972
19    H    0.768282891    2.999896174    -0.882932551
20    H    -1.789960706    -1.186199963    0.000390947
21    H    3.203244393    -1.241282494    -0.000140554
22    H    -1.110886010    -3.718259870    -2.196307088
23    H    -2.496121899    -3.050356877    -1.287885932
24    H    -2.252731257    -4.809557226    -1.357482155
25    H    -1.095249700    -3.726000620    2.199875602
26    H    -2.485279797    -3.051613372    1.303659931
27    H    -2.245262529    -4.811729768    1.364987931
28    H    0.720659284    -5.115918463    0.890930742
29    H    0.716225472    -5.111735154    -0.903101959
30    H    -0.548700909    -5.982393824    -0.004822718
31    H    -0.841155113    1.467854452    2.196137041
32    H    -2.327774457    1.077361757    1.288559567
33    H    -1.726689313    2.757661420    1.328672661
34    H    -0.841168686    1.463028739    -2.196370776
35    H    -2.329072533    1.079682932    -1.287820922
36    H    -1.722965162    2.757946289    -1.331971768
37    H    1.990604372    -3.341031103    -0.000414155
---
H30C15, RHF, CHARGE=0, MULT=1
HF=-75.6
1    C    0.150193054    -0.044213718    -0.026667811
2    C    1.684194450    -0.025561641    0.099151277
3    C    2.307817875    1.377505495    0.031149976
4    C    1.743476993    2.249963806    -1.100907240
5    C    0.208235970    2.225263946    -1.211082420
6    C    -0.405100392    0.800326404    -1.205615133
7    C    -1.960659078    0.801859999    -1.215331436
8    C    -2.613867210    1.148851003    -2.569632307
9    C    -4.156883052    1.119888622    -2.551235036
10    C    -4.797538760    1.498446743    -3.902433826
11    C    -6.339978179    1.507598862    -3.895680201
12    C    -6.961407347    1.887845699    -5.255376888
13    C    -8.503404507    1.897595624    -5.267991375
14    C    -9.113728692    2.278014818    -6.631280622
15    C    -10.644207780    2.286003060    -6.669831784
16    H    -0.172144621    -1.103547255    -0.151027349
17    H    -0.296255966    0.300573602    0.934036273
18    H    2.129716270    -0.667400432    -0.695420152
19    H    1.969143612    -0.501504185    1.065280895
20    H    3.409708999    1.280291737    -0.098908184
21    H    2.164046822    1.896215504    1.006793057
22    H    2.073869947    3.302657351    -0.946310175
23    H    2.190525281    1.933758556    -2.071376262
24    H    -0.073434468    2.750327842    -2.151481202
25    H    -0.223637573    2.830754905    -0.381419350
26    H    -0.071082236    0.292928773    -2.146316138
27    H    -2.317199060    -0.210194288    -0.912157925
28    H    -2.335473166    1.502267404    -0.434634965
29    H    -2.248301561    0.433579919    -3.342039816
30    H    -2.280599203    2.159608207    -2.896728034
31    H    -4.501057735    0.102172792    -2.256265078
32    H    -4.526450699    1.815486927    -1.763405556
33    H    -4.442105047    0.786783413    -4.682970293
34    H    -4.431935384    2.505899474    -4.207895108
35    H    -6.710398364    0.501679810    -3.591994378
36    H    -6.697962551    2.220321976    -3.117830363
37    H    -6.597255711    1.176343396    -6.031904532
38    H    -6.589956286    2.894840598    -5.554725652
39    H    -8.878066205    0.891413674    -4.970259318
40    H    -8.871539961    2.609490142    -4.493908676
41    H    -8.747101321    1.572122182    -7.412194467
42    H    -8.749338304    3.287860862    -6.931756299
43    H    -11.071790542    3.015503204    -5.952568604
44    H    -11.068391380    1.288997459    -6.433933394
45    H    -10.999322897    2.567641676    -7.683002448
---
H32C15, RHF, CHARGE=0, MULT=1
HF=-84.8
1    C    0.000002074    -0.000021546    -0.000042931
2    C    1.531243873    0.000089627    0.000145757
3    C    2.174251312    1.400636584    0.000004899
4    C    3.716487859    1.385913338    0.004315944
5    C    4.357295478    2.789034255    -0.000859760
6    C    5.899724772    2.774350454    0.009468269
7    C    6.540530573    4.177452876    -0.001587498
8    C    8.082939486    4.162872409    0.014029694
9    C    8.723803533    5.565917606    -0.001912810
10    C    10.266167039    5.551426754    0.018552681
11    C    10.907119423    6.954362289    -0.002024966
12    H    -0.413056492    0.506049114    0.896003241
13    H    -0.412952489    0.505789387    -0.896266652
14    H    -0.381939587    -1.041730690    0.000071782
15    H    1.882791300    -0.570198097    0.891033363
16    H    1.883129711    -0.570403700    -0.890508135
17    H    1.817093193    1.962955733    -0.893291263
18    H    1.812247326    1.965496738    0.889723309
19    H    4.077430749    0.817829127    -0.883647054
20    H    4.071968397    0.826085639    0.899559549
21    H    4.004435802    3.346679939    -0.898688243
22    H    3.992859115    3.359077466    0.884462364
23    H    6.252281811    2.220093109    0.909498555
24    H    6.264311199    2.200905175    -0.873597586
25    H    6.190707564    4.730061591    -0.903700845
26    H    6.173188557    4.752431617    0.879325799
27    H    8.432465994    3.613186973    0.918036783
28    H    8.450503401    3.584974696    -0.864887596
29    H    8.376851059    6.114039142    -0.907870729
30    H    8.353642408    6.145242178    0.874961891
31    H    10.612907826    5.006024591    0.926214176
32    H    10.636400842    4.969391617    -0.856504480
33    H    10.562103845    7.498584076    -0.911098949
34    H    10.534962301    7.537539222    0.871459942
35    C    12.449424614    6.940224014    0.021688287
36    C    13.090237879    8.342910554    -0.002758670
37    H    12.821527466    6.355490079    -0.850741039
38    H    12.794858212    6.398105334    0.931768120
39    H    12.748917250    8.883889949    -0.915285853
40    H    12.716207740    8.930709597    0.866953910
41    C    14.631000370    8.331352012    0.026187789
42    H    14.981128572    7.801106719    0.942000431
43    H    15.014601726    7.741554459    -0.838341712
44    C    15.281369811    9.717126426    -0.008610924
45    H    14.980971279    10.336507743    0.860706261
46    H    15.016698506    10.274206039    -0.930149086
47    H    16.386643315    9.621683228    0.016726827
---
H10C16, RHF, CHARGE=0, MULT=1
HF=69.8
1    C    -0.000019129    0.000258706    0.000255286
2    C    1.381566191    -0.000597331    0.000042121
3    C    -2.356588296    0.350596953    -0.000033371
4    C    -1.066213110    1.024811401    -0.003441593
5    C    -3.534383558    1.098309975    -0.002203133
6    C    -3.453309228    2.512460656    -0.007908187
7    C    2.072728336    -1.261643720    0.004895280
8    C    1.407965748    -2.479290031    0.009824256
9    C    -0.031597963    -2.527054284    0.010356066
10    C    -0.684240421    -1.277799440    0.005599608
11    C    -2.213003045    3.160387949    -0.011383899
12    C    -1.006424836    2.418628255    -0.009176138
13    C    -2.124119598    -1.109791331    0.005593816
14    C    -2.912073248    -2.244726903    0.010552809
15    C    -2.271780651    -3.532346307    0.015380703
16    C    -0.892588357    -3.681771896    0.015353963
17    H    1.965195921    0.919398735    -0.003634388
18    H    -4.512179100    0.616908818    0.000430024
19    H    3.164237678    -1.243039483    0.004668920
20    H    1.974015395    -3.411456683    0.013423596
21    H    -4.373235597    3.098637328    -0.009614893
22    H    -2.168550385    4.250176248    -0.015805825
23    H    -4.000612288    -2.198729580    0.010982322
24    H    -2.910540259    -4.417618146    0.019211439
25    H    -0.450401511    -4.678758191    0.019199813
26    H    -0.052368569    2.945475748    -0.011935041
---
H10C16, RHF, CHARGE=0, MULT=1
HF=53.9
1    C    -0.000295534    0.000134309    0.000001893
2    C    1.435774251    -0.000279822    -0.000000748
3    C    -0.716490943    1.244856315    -0.000002736
4    C    0.012503019    2.456494366    -0.000008139
5    C    1.415805629    2.448060255    -0.000009182
6    C    2.122774299    1.235859686    -0.000006930
7    C    2.125846545    -1.283528283    -0.000005946
8    C    1.442270676    -2.464621462    -0.000015684
9    C    -0.014132188    -2.505711592    -0.000002958
10    C    -0.730084505    -1.260861225    0.000009392
11    C    -2.173012644    1.204105508    0.000000858
12    C    -2.856492160    0.023001652    0.000017151
13    C    -2.166153781    -1.260178649    0.000017415
14    C    -2.853286075    -2.496078128    0.000015014
15    C    -2.146635174    -3.708492364    0.000004468
16    C    -0.743413434    -3.717362726    0.000002676
17    H    -0.512963503    3.412895512    -0.000009584
18    H    1.961786196    3.392645749    -0.000013604
19    H    3.213715895    1.257523757    -0.000011771
20    H    3.217623889    -1.282060226    -0.000007871
21    H    1.984869524    -3.412037671    -0.000034908
22    H    -2.715418445    2.151642927    -0.000011236
23    H    -3.948210426    0.021350515    0.000024788
24    H    -3.944335088    -2.517441113    0.000017772
25    H    -2.693152952    -4.652782359    -0.000003026
26    H    -0.218336076    -4.674011098    0.000008565
EXPGEOM
1    C    0.00000    0.00000    0.71620
2    C    0.00000    0.00000    -0.71620
3    C    0.00000    1.22770    1.42550
4    C    0.00000    -1.22770    1.42550
5    C    0.00000    -1.22770    -1.42550
6    C    0.00000    1.22770    -1.42550
7    C    0.00000    1.20700    2.82360
8    C    0.00000    -1.20700    2.82360
9    C    0.00000    -1.20700    -2.82360
10    C    0.00000    1.20700    -2.82360
11    C    0.00000    2.46270    0.67600
12    C    0.00000    -2.46270    0.67600
13    C    0.00000    -2.46270    -0.67600
14    C    0.00000    2.46270    -0.67600
15    C    0.00000    0.00000    3.51370
16    C    0.00000    0.00000    -3.51370
17    H    0.00000    3.39650    1.22640
18    H    0.00000    -3.39650    1.22640
19    H    0.00000    -3.39650    -1.22640
20    H    0.00000    3.39650    -1.22640
21    H    0.00000    2.14420    3.36780
22    H    0.00000    -2.14420    3.36780
23    H    0.00000    -2.14420    -3.36780
24    H    0.00000    2.14420    -3.36780
25    H    0.00000    0.00000    4.59650
26    H    0.00000    0.00000    -4.59650
---
H14C16, RHF, CHARGE=0, MULT=1
HF=34.2
1    C    0.061028971    -0.028681005    0.010437309
2    C    1.449922586    0.010491033    0.007643076
3    C    2.156705736    1.249577529    -0.022566550
4    C    1.401660778    2.424200349    -0.048729242
5    C    -0.027404781    2.408279907    -0.046446275
6    C    -0.730152051    1.162719280    -0.017061496
7    C    -2.198627872    1.162953952    -0.016603549
8    C    -2.900821314    2.408903684    -0.046287549
9    C    -2.146575977    3.649275192    -0.074945711
10    C    -0.781243692    3.648946589    -0.074998911
11    C    -4.329831518    2.425858442    -0.048098057
12    C    -5.085380062    1.251675303    -0.021325869
13    C    -4.379322146    0.012178435    0.008764256
14    C    -2.990466304    -0.027956298    0.010980554
15    H    -0.415154271    -1.009939307    0.034052713
16    H    2.007172961    -0.928285082    0.028790355
17    C    3.661409396    1.262348974    -0.025788062
18    H    1.906997368    3.392500453    -0.072223548
19    H    -2.693647775    4.593815191    -0.096865048
20    H    -0.233964018    4.593378147    -0.097119771
21    H    -4.834498101    3.394452843    -0.071664875
22    C    -6.590079938    1.265456738    -0.023672578
23    H    -4.937231890    -0.926212557    0.030324962
24    H    -2.514940333    -1.009402718    0.034422351
25    H    4.077219343    2.289944394    -0.051222680
26    H    4.059920907    0.724172491    -0.911765953
27    H    4.063343756    0.767090840    0.883316305
28    H    -7.004891178    2.293305715    -0.057226818
29    H    -6.991758893    0.778215953    0.889743461
30    H    -6.989479929    0.720297229    -0.904835953
---
H14C16, RHF, CHARGE=0, MULT=1
HF=21.6
1    C    -0.000014592    -0.000244104    -0.001428398
2    C    1.423882544    0.000073221    0.001722287
3    C    -2.861032681    0.601337225    0.000609230
4    C    -2.223481216    -0.068262481    1.230902630
5    C    -0.712269406    -0.046412224    1.230499654
6    C    2.113185034    -0.044398233    1.231872806
7    C    2.184437066    0.075774114    -1.302075340
8    C    1.423230568    -0.508767222    -2.504832971
9    C    -0.053727285    -0.188752185    -2.511227414
10    C    -0.738483555    0.046711861    -1.285323200
11    C    1.409395153    -0.095823615    2.444866719
12    C    0.006178549    -0.098376482    2.444118853
13    C    -2.134238981    0.327179755    -1.295728739
14    C    -2.822212896    0.372376201    -2.526856660
15    C    -2.146054924    0.135480279    -3.733524776
16    C    -0.771296747    -0.145382838    -3.725339818
17    H    -3.921172385    0.265748631    -0.067947252
18    H    -2.898933446    1.706210495    0.156470455
19    H    -2.560592870    -1.130699915    1.292043508
20    H    3.160511930    -0.454377323    -1.216238706
21    H    1.906890829    -0.137772548    -3.437429953
22    H    -2.620791038    0.431742543    2.143825893
23    H    3.204381898    -0.040330582    1.254238859
24    H    -3.890974525    0.591975332    -2.554612224
25    H    -2.689417459    0.169964301    -4.678523278
26    H    -0.263594068    -0.329022810    -4.673983373
27    H    2.433561926    1.145126931    -1.503405188
28    H    1.543751989    -1.618539525    -2.517897518
29    H    1.954118155    -0.133778313    3.388981290
30    H    -0.522441830    -0.140398843    3.398093919
---
H14C16, RHF, CHARGE=0, MULT=1
HF=40
1    C    -0.001070096    0.003824971    0.028037891
2    C    1.384662148    -0.004764208    -0.077367973
3    C    2.083805890    1.218218925    -0.204195597
4    C    1.377564306    2.414866657    -0.232618050
5    C    -0.050824219    2.458386200    -0.123941857
6    C    -0.754161950    1.221574346    0.026129515
7    C    -2.214590607    1.238788673    0.155093518
8    C    -2.922442808    2.458762233    -0.083102945
9    C    -2.178675949    3.689734697    -0.379088697
10    C    -0.799510437    3.716994855    -0.230601036
11    C    -4.350474230    2.447300753    0.038109175
12    C    -5.053027108    1.296457151    0.374810146
13    C    -4.350135100    0.094865243    0.625739691
14    C    -2.963975550    0.076318396    0.525571629
15    H    -0.505042990    -0.960957410    0.098873004
16    H    1.935083062    -0.945967416    -0.069807182
17    H    3.171001865    1.215013718    -0.288732852
18    H    1.954152234    3.332233613    -0.359689618
19    C    -2.950791564    4.907033143    -0.838565116
20    C    -0.033634907    5.021164835    -0.184655049
21    H    -4.929258572    3.359183346    -0.116535832
22    H    -6.140285273    1.316042894    0.456824343
23    H    -4.897904288    -0.806223056    0.903169036
24    H    -2.456953190    -0.861928738    0.754519484
25    H    -3.394511872    5.452663492    0.020900453
26    H    -3.768687294    4.630979767    -1.536953603
27    H    -2.323989067    5.626136405    -1.404353923
28    H    0.789085010    4.985979364    0.559701435
29    H    0.403227319    5.268422532    -1.175379729
30    H    -0.663985914    5.879055750    0.127276050
---
H16C16, RHF, CHARGE=0, MULT=1
HF=52.2
1    C    -0.000302796    -0.000998645    -0.001173125
2    C    1.413430400    -0.000068159    0.000331094
3    C    2.062169169    1.261118368    -0.000962139
4    C    1.377663919    2.459514636    0.326765765
5    C    -0.035400392    2.421489880    0.317842989
6    C    -0.711666412    1.207158963    0.105406466
7    C    1.908339696    0.117092037    3.222557806
8    C    2.938933472    -0.467512701    2.441686037
9    C    4.137548582    0.277934574    2.302183125
10    C    4.114094350    1.670374816    2.490462760
11    C    2.891796389    2.312137739    2.815937799
12    C    1.884561268    1.507971151    3.409606895
13    C    2.657469490    -1.673056098    1.573819976
14    C    2.221366196    -1.280934687    0.122333971
15    C    2.149307403    3.684629647    0.786642197
16    C    2.567436583    3.694013581    2.295263287
17    H    5.011480693    2.255133567    2.285936684
18    H    3.135480303    1.303334480    -0.200054346
19    H    -0.617144394    3.328053430    0.492131029
20    H    -1.801642509    1.197180024    0.062915403
21    H    5.052576187    -0.201311928    1.952554861
22    H    1.039006079    1.965662259    3.924158145
23    H    1.862476225    -2.304893894    2.029572873
24    H    3.554401142    -2.328463851    1.501536869
25    H    1.644553116    -2.136739093    -0.296477815
26    H    3.134583617    -1.203890775    -0.511613649
27    H    3.067157253    3.799723546    0.165398848
28    H    1.550876663    4.604973012    0.599109615
29    H    3.439529225    4.376378804    2.409471556
30    H    1.748313922    4.153861900    2.892386498
31    H    -0.555550935    -0.937748404    -0.068005174
32    H    1.081227123    -0.488534840    3.594600810
---
H16C16, RHF, CHARGE=0, MULT=1
HF=40.7
1    C    -0.000464007    -0.000671701    -0.003056283
2    C    1.412924768    0.000199849    0.001394323
3    C    2.064416438    1.258890753    0.000743442
4    C    1.384538023    2.436955730    0.399883880
5    C    -0.028476194    2.409762731    0.385948387
6    C    -0.709380270    1.207482322    0.123652210
7    C    1.545697905    -0.597186865    3.633936815
8    C    2.526654588    -0.420011790    2.632124871
9    C    3.108358823    0.866707461    2.509086958
10    C    2.472912474    2.015154780    3.043665461
11    C    1.493479335    1.809971427    4.042141651
12    C    1.083123060    0.506163406    4.373379254
13    C    2.844853355    -1.485134329    1.601942780
14    C    2.228889056    -1.264361881    0.178548555
15    C    2.173976226    3.592688792    0.980424502
16    C    2.737248003    3.373750857    2.426027331
17    H    3.130965834    1.309267075    -0.232182854
18    H    -0.604722143    3.310692358    0.601006274
19    H    -1.798628691    1.203388068    0.069784924
20    H    4.022884486    0.986299773    1.922938351
21    H    1.030646830    2.657036655    4.550253979
22    H    0.361860459    0.354263174    5.177283548
23    H    2.505179064    -2.480307585    1.968506410
24    H    3.950268832    -1.575274093    1.492351387
25    H    1.605033708    -2.154632216    -0.063335793
26    H    3.058873114    -1.277503595    -0.565187633
27    H    3.028770574    3.833734109    0.306996602
28    H    1.545959209    4.512055706    0.995292215
29    H    2.317548025    4.172986903    3.078028657
30    H    3.835593481    3.561226403    2.402309898
31    H    -0.556019768    -0.936210278    -0.080422395
32    H    1.121896001    -1.583095937    3.830018655
---
H16C16, RHF, CHARGE=0, MULT=1
HF=58.5
1    C    0.000509260    0.000341892    0.000462391
2    C    1.418379586    -0.000424465    -0.002813934
3    C    2.126791978    1.213384358    0.001239029
4    C    1.427831735    2.447109133    0.012209631
5    C    0.074750800    2.412144499    -0.410369476
6    C    -0.633136324    1.197936767    -0.417167352
7    C    -0.420743403    0.232210236    2.793449152
8    C    0.932964776    0.267002978    3.213628530
9    C    1.640226631    1.481493281    3.221833169
10    C    1.005615818    2.679497133    2.805991526
11    C    -0.412188334    2.679755231    2.812053312
12    C    -1.120152843    1.465535007    2.807150384
13    C    -1.020703388    -1.007959261    2.164074262
14    C    -0.787900747    -1.136158604    0.617488967
15    C    2.026609088    3.687690862    0.641580893
16    C    1.792862682    3.816305696    2.188039950
17    H    1.971549213    -0.937602086    0.076173099
18    H    3.214701088    1.192997644    0.079640093
19    H    -0.452682679    3.335572145    -0.653831653
20    H    -1.695021558    1.204185914    -0.667851782
21    H    1.461842425    -0.656611011    3.453127928
22    H    2.702333239    1.475692774    3.471385501
23    H    -0.965647450    3.616919869    2.736955907
24    H    -2.208206794    1.485806428    2.730148260
25    H    -2.117444189    -1.039607169    2.353707217
26    H    -0.611031872    -1.920340331    2.653733413
27    H    -1.781828608    -1.223436085    0.122827640
28    H    -0.276014133    -2.105627521    0.422504840
29    H    1.616922327    4.599757020    0.151531929
30    H    3.123510224    3.719576914    0.452478413
31    H    1.279488431    4.785273564    2.381979406
32    H    2.786440827    3.905276771    2.682735063
---
H18C16, RHF, CHARGE=0, MULT=1
HF=9.7
1    C    -0.007405345    0.016277627    0.075787677
2    C    1.504092631    0.049543114    0.296202701
3    C    -0.724787002    1.227413277    -0.100859120
4    C    -0.051587437    2.580909402    -0.186613321
5    C    1.461661943    2.601486599    0.079464471
6    C    2.174368295    1.301995268    -0.317651587
7    C    2.168104176    -1.233471048    -0.149205713
8    C    1.517708824    -2.410632250    -0.147497711
9    C    0.077617169    -2.530893671    0.296206350
10    C    -0.698023569    -1.233088277    0.077046899
11    C    -2.130866833    1.172616768    -0.237653040
12    C    -2.807003053    -0.050486919    -0.236110705
13    C    -2.105415216    -1.270079942    -0.098203538
14    C    -2.894082620    -2.559916401    -0.180608519
15    C    -2.104831227    -3.853859038    0.072720700
16    C    -0.625441413    -3.762073740    -0.323714449
17    H    -0.541894465    3.282226768    0.528830032
18    H    1.917684960    3.452544364    -0.475806803
19    H    2.209014822    1.217588881    -1.427445503
20    H    3.217121152    -1.175016325    -0.445213731
21    H    2.027014700    -3.330518113    -0.440394894
22    H    -2.708668549    2.091710285    -0.354842992
23    H    -3.892800181    -0.050388994    -0.352234661
24    H    -3.358553462    -2.618228804    -1.194416273
25    H    -2.582308933    -4.687871756    -0.490604761
26    H    -0.107781349    -4.690333617    0.009658590
27    H    1.659000808    0.108154132    1.409284670
28    H    -0.240788921    2.998229525    -1.204908250
29    H    1.646767375    2.813514057    1.157833311
30    H    3.234195544    1.357200365    0.020436035
31    H    0.108485663    -2.696075178    1.408702027
32    H    -3.741443954    -2.519904901    0.543603588
33    H    -2.185436732    -4.133822058    1.148333572
34    H    -0.535462872    -3.740442175    -1.433373191
---
H28C16, RHF, CHARGE=0, MULT=1
HF=-36.4
1    C    0.000074129    0.000153084    0.000164566
2    C    1.545283506    -0.000418531    0.000127783
3    C    2.255658983    1.366272014    -0.000821517
4    C    1.417077608    2.595679742    -0.423549011
5    C    0.347958325    2.170762592    -1.468471083
6    C    -0.521207627    0.941915450    -1.125744414
7    C    0.219951815    0.498291894    3.836393852
8    C    1.733747816    0.823433177    3.795347831
9    C    2.149743198    2.290789123    3.977796268
10    C    1.237381733    3.391130552    3.381475583
11    C    -0.257946637    3.122088382    3.689211817
12    C    -0.653443304    1.723408323    4.205344362
13    C    -0.284933269    -0.393057284    2.659295220
14    C    -0.761915134    0.242025536    1.336147057
15    C    0.803655922    3.497395357    0.687379121
16    C    1.620862533    3.872434367    1.943844469
17    H    1.937133441    -0.613487718    0.840180136
18    H    2.728631916    1.534299197    0.987660188
19    H    -0.325420546    3.029571060    -1.690987430
20    H    -1.552724283    1.288287651    -0.890623698
21    H    2.195626660    0.435066979    2.864864044
22    H    3.188807095    2.406044450    3.592294232
23    H    -0.903776082    3.379800134    2.823252690
24    H    -0.676049734    1.776234258    5.321562496
25    H    -1.159402846    -0.961974019    3.063245124
26    H    0.481048633    -1.176385197    2.464529024
27    H    -1.794565597    -0.153545121    1.160840375
28    H    -0.906144952    1.329164506    1.485888789
29    H    -0.186172797    3.095400546    0.977533921
30    H    0.564620010    4.467537648    0.181569424
31    H    1.583971465    4.990179456    1.994841117
32    H    2.696634228    3.646253477    1.772102800
33    H    -0.288216994    -1.041437487    -0.303353264
34    H    1.869577451    -0.555233743    -0.914738752
35    H    3.118269921    1.292101057    -0.707156830
36    H    2.131189118    3.267294985    -0.970226653
37    H    0.878260690    1.968043544    -2.429024591
38    H    -0.630829491    0.333943255    -2.054669944
39    H    0.103411309    -0.189140967    4.720778305
40    H    2.227828014    0.239648871    4.610106020
41    H    2.231361133    2.490412706    5.074386484
42    H    1.488953711    4.297154060    4.002236847
43    H    -0.568345756    3.852215295    4.476759619
44    H    -1.710939117    1.533584725    3.911100643
---
H32C16, RHF, CHARGE=0, MULT=1
HF=-59.4
1    C    -0.000028310    0.000063630    0.000068302
2    C    1.542558041    -0.000061017    0.000106853
3    C    2.169941230    1.409000238    0.000016119
4    C    3.712144452    1.410167733    -0.001134185
5    C    4.337656697    2.780389714    0.001132653
6    C    5.655821640    3.028918157    0.017039568
7    C    -0.627710997    -1.409035504    -0.000593582
8    C    -2.170278581    -1.408640865    0.000005590
9    C    -2.797922885    -2.817760920    -0.000659118
10    C    -4.340474877    -2.817488213    0.000132356
11    C    -4.968108273    -4.226583963    -0.000473676
12    C    -6.510660139    -4.226311787    0.000619851
13    C    -7.138279810    -5.635447057    -0.000143051
14    C    -8.680538038    -5.635594063    0.001165899
15    C    -9.309938476    -7.042353905    -0.000100437
16    C    -10.841075786    -7.056161336    0.002305956
17    H    -0.363975516    0.560079674    0.891971077
18    H    -0.363822631    0.560974385    -0.891246644
19    H    1.906572636    -0.560371666    0.891788960
20    H    1.906500150    -0.560512931    -0.891435386
21    H    1.808440020    1.969307087    0.892734028
22    H    -0.263544654    -1.969956287    0.890689038
23    H    -0.264167655    -1.969107073    -0.892629420
24    H    -2.533834360    -0.848799272    0.892153198
25    H    -2.534401645    -0.847529336    -0.891066041
26    H    -2.433573221    -3.378781361    0.890428319
27    H    -2.434480080    -3.377702667    -0.892800365
28    H    -4.703836844    -2.257462171    0.892271694
29    H    -4.704817906    -2.256424257    -0.890923214
30    H    -4.603481470    -4.787734010    0.890424199
31    H    -4.604886023    -4.786395753    -0.892825464
32    H    -6.873861059    -3.666460970    0.892934051
33    H    -6.875182449    -3.665076387    -0.890308168
34    H    -6.773726804    -6.196756961    0.890623453
35    H    -6.775281819    -6.195159970    -0.892594291
36    H    -9.044814000    -5.076725319    0.893769779
37    H    -9.046355775    -5.074371193    -0.889308121
38    H    -8.951702376    -7.610773812    0.889344843
39    H    -8.954341327    -7.608012860    -0.892274419
40    H    -11.256973056    -6.555671575    0.900150223
41    H    -11.259994897    -6.551895232    -0.892081478
42    H    -11.214437393    -8.101137764    0.000701333
43    H    1.807158789    1.969893157    -0.891802157
44    H    4.079425049    0.846332881    0.889062740
45    H    4.078158537    0.851238350    -0.895099798
46    H    3.643678466    3.627204453    -0.012559939
47    H    6.425812493    2.259085576    0.030966502
48    H    6.057196145    4.041778001    0.017175300
---
H32C16, RHF, CHARGE=0, MULT=1
HF=-80.5
1    C    -0.000066885    0.000104314    -0.000018882
2    C    1.538972909    -0.000317031    0.000120642
3    C    2.168827089    1.401447425    -0.000174284
4    C    1.528787803    2.362878062    -1.013820993
5    C    -0.010892353    2.353730917    -1.011228652
6    C    -0.639068404    0.936540927    -1.061899897
7    C    -2.189495423    0.942510975    -0.939004549
8    C    -2.959375064    1.451301217    -2.176002604
9    C    -4.492449604    1.324030485    -2.050623663
10    C    -5.267110616    1.840249146    -3.280720873
11    C    -6.799504497    1.716421314    -3.154174571
12    C    -7.574288459    2.227489021    -4.386267779
13    C    -9.106889263    2.110039825    -4.256742265
14    C    -9.881837953    2.613548961    -5.491542855
15    C    -11.413443450    2.503146899    -5.361085034
16    C    -12.196082283    2.996358110    -6.581260633
17    H    -0.344652830    -1.044487270    -0.177645951
18    H    1.910598758    -0.574067112    -0.879857736
19    H    3.257135607    1.312340539    -0.220012895
20    H    1.879816844    3.398569661    -0.801671252
21    H    -0.374250991    2.901343572    -0.111636044
22    H    -2.488502668    1.543660420    -0.050094757
23    H    -2.526079776    -0.099732295    -0.729232221
24    H    -2.703183336    2.518942321    -2.360963667
25    H    -2.621620467    0.887198677    -3.075465447
26    H    -4.831187933    1.880872349    -1.146891485
27    H    -4.756823847    0.255597216    -1.877247490
28    H    -5.001814737    2.908067001    -3.456581887
29    H    -4.929937736    1.281412109    -4.183798099
30    H    -7.136561474    2.278527395    -2.253084941
31    H    -7.064999240    0.649266323    -2.974537183
32    H    -7.305489712    3.293257636    -4.569190050
33    H    -7.240299238    1.661841052    -5.286271739
34    H    -9.440752408    2.680800564    -3.359885943
35    H    -9.376201129    1.045445143    -4.067933625
36    H    -9.610577370    3.676971626    -5.684291223
37    H    -9.552272158    2.039636289    -6.388085174
38    H    -11.752826676    3.079173495    -4.469179457
39    H    -11.694433404    1.441767188    -5.168757136
40    H    -12.001967060    4.067782557    -6.791058800
41    H    -11.943269502    2.420260550    -7.494394633
42    H    -13.286246507    2.883430576    -6.407615536
43    H    -0.362073980    0.272910085    1.017656080
44    H    1.896294716    -0.558128359    0.895801597
45    H    2.101978366    1.839733785    1.022170309
46    H    1.899377763    2.122764568    -2.036976976
47    H    -0.355204726    2.945990261    -1.889081389
48    H    -0.391196272    0.500721355    -2.063216181
---
H32C16, RHF, CHARGE=0, MULT=1
HF=-74.7
1    C    -0.079587732    -0.149005967    -0.089662950
2    C    1.458381257    -0.196451255    -0.018344814
3    C    1.969192229    1.255057385    0.083456681
4    C    0.742660447    2.175738476    0.332355387
5    C    -0.503130827    1.333058181    -0.063331637
6    C    0.794348229    3.564630175    -0.348802974
7    C    1.820902949    4.547468597    0.251817764
8    C    1.836609197    5.935777996    -0.421844093
9    C    2.886374621    6.898927454    0.169557821
10    C    2.940964850    8.277443146    -0.520254624
11    C    4.019844176    9.218267566    0.054268944
12    C    4.089228315    10.596391973    -0.635313030
13    C    5.162680621    11.532975136    -0.044020990
14    C    5.243513179    12.913781049    -0.725809626
15    C    6.315951216    13.844452543    -0.126576732
16    C    6.410661430    15.221800415    -0.788264584
17    H    -0.451530565    -0.649286157    -1.008955109
18    H    -0.529112838    -0.702168388    0.763090516
19    H    1.882494141    -0.700565894    -0.912990400
20    H    1.793219812    -0.793962818    0.856801392
21    H    2.509728076    1.529933823    -0.847054432
22    H    2.706408656    1.355267239    0.908493888
23    H    0.676560911    2.351735716    1.435441949
24    H    -1.328674525    1.497450795    0.661588857
25    H    -0.903284382    1.629284673    -1.056612906
26    H    -0.218503217    4.025226901    -0.273000774
27    H    0.994578026    3.440339897    -1.437493103
28    H    1.607186118    4.676395670    1.338131061
29    H    2.840747686    4.104945058    0.184124089
30    H    0.826523592    6.397875479    -0.332784132
31    H    2.028748469    5.810093389    -1.512073841
32    H    2.675064323    7.044333857    1.254132612
33    H    3.891782058    6.422304064    0.108085285
34    H    1.944281505    8.767895310    -0.434383434
35    H    3.125641417    8.133758650    -1.609531502
36    H    3.830590923    9.364955347    1.142578294
37    H    5.014812629    8.722577359    -0.025792663
38    H    3.093582412    11.091138219    -0.564101967
39    H    4.289194959    10.451134484    -1.721733713
40    H    4.960282046    11.676473321    1.042432990
41    H    6.157238222    11.035422341    -0.113786672
42    H    4.250029786    13.413630997    -0.658072373
43    H    5.449308976    12.773985232    -1.811898380
44    H    6.116228619    13.990059698    0.960316897
45    H    7.313832392    13.352698888    -0.194423797
46    H    5.459735575    15.786133588    -0.705714657
47    H    6.668701532    15.146348440    -1.863992763
48    H    7.200937141    15.827664285    -0.298567614
---
H34C17, RHF, CHARGE=0, MULT=1
HF=-79.6
1    C    -0.082515139    -0.158502241    -0.089814823
2    C    1.455469364    -0.205066938    -0.017642415
3    C    1.965742139    1.246594125    0.086328121
4    C    0.738684590    2.167240112    0.333636999
5    C    -0.507753284    1.322841458    -0.056494434
6    C    0.787793608    3.553443176    -0.352941877
7    C    1.817610938    4.538466474    0.239367086
8    C    1.828992701    5.925559590    -0.436553744
9    C    2.879907936    6.889721309    0.152056708
10    C    2.934921457    8.268608263    -0.536937871
11    C    4.014670453    9.207332946    0.040106674
12    C    4.084988487    10.587404289    -0.644788684
13    C    5.163444379    11.520699165    -0.056839133
14    C    5.244065129    12.899743221    -0.742937007
15    C    6.327824197    13.827474953    -0.156897641
16    C    6.409690779    15.208297212    -0.836089686
17    H    -0.453090226    -0.654468138    -1.012137916
18    H    -0.531974998    -0.715989104    0.760000674
19    H    1.880085240    -0.708143011    -0.912305215
20    H    1.789575578    -0.803186132    0.857195290
21    H    2.508558139    1.522012329    -0.843091093
22    H    2.700869600    1.346007502    0.913151271
23    H    0.674156247    2.347373468    1.436110805
24    H    -1.328914888    1.483896804    0.674003603
25    H    -0.915296476    1.621233813    -1.046163909
26    H    -0.224910721    4.014468096    -0.275222092
27    H    0.983915325    3.424715381    -1.441767662
28    H    1.609900963    4.668749957    1.326226260
29    H    2.837124948    4.095414776    0.166407150
30    H    0.818728114    6.386899945    -0.346108595
31    H    2.018057263    5.799198810    -1.526778165
32    H    2.670664254    7.034931262    1.236979799
33    H    3.884980143    6.412762352    0.088511357
34    H    1.938742674    8.759882943    -0.450402943
35    H    3.119980208    8.126297008    -1.626469821
36    H    3.825970906    9.351139561    1.128928783
37    H    5.009120402    8.710995288    -0.041958057
38    H    3.090992965    11.084611913    -0.567212647
39    H    4.279181176    10.444832142    -1.732588485
40    H    4.964941601    11.666355099    1.029978478
41    H    6.156342713    11.020152619    -0.128981996
42    H    4.253117551    13.403221457    -0.666154877
43    H    5.437920773    12.755185776    -1.830577645
44    H    6.136515987    13.970056889    0.931601661
45    H    7.319508574    13.325589427    -0.236505274
46    H    5.421518763    15.718480946    -0.762318958
47    H    6.608916248    15.075447441    -1.924918325
48    C    7.479084326    16.139877250    -0.259262990
49    H    8.495018110    15.702782909    -0.339362377
50    H    7.292451680    16.370784685    0.809127223
51    H    7.486323452    17.102288082    -0.811428759
---
H34C17, RHF, CHARGE=0, MULT=1
HF=-85.4
1    C    -0.000017761    -0.000876058    -0.000277112
2    C    1.536750170    0.000340235    -0.000068570
3    C    2.168437203    1.404539269    0.000129919
4    C    1.574987735    2.371135494    -1.057828867
5    C    0.022484825    2.376018624    -1.008833884
6    C    2.140503458    3.816745660    -0.959029911
7    C    3.590127986    4.004804048    -1.453911090
8    C    4.068876254    5.471970561    -1.435262194
9    C    5.518931696    5.664475546    -1.925076891
10    C    5.999779558    7.129985545    -1.901120143
11    C    7.448133742    7.323235808    -2.395604484
12    C    7.932456422    8.787398939    -2.361783095
13    C    9.378371494    8.981643948    -2.862782538
14    C    9.866388560    10.444002035    -2.819446917
15    C    11.308931787    10.641271594    -3.324606891
16    C    11.809009972    12.087916683    -3.282241534
17    H    -0.363448686    -1.030509853    -0.219538787
18    H    -0.372520087    0.239287399    1.022090934
19    H    1.907891294    -0.573659673    -0.880179345
20    H    1.899179137    -0.554406511    0.895480780
21    H    3.261391906    1.284854182    -0.175892531
22    H    2.069275152    1.844788711    1.018631460
23    H    1.861570189    1.974584236    -2.065119392
24    H    -0.369813175    2.936998715    -1.887899243
25    H    -0.329822853    2.931170912    -0.109452223
26    H    2.064117815    4.173640968    0.093366197
27    H    1.483186011    4.490112452    -1.557478333
28    H    4.280023675    3.395557080    -0.827384445
29    H    3.676684505    3.608716254    -2.491687874
30    H    3.978555683    5.871027934    -0.398881660
31    H    3.387420354    6.086227018    -2.067572954
32    H    6.200938149    5.047708031    -1.295791641
33    H    5.607880938    5.268910296    -2.962935273
34    H    5.913941956    7.524011994    -0.862420813
35    H    5.316201238    7.747929127    -2.527533122
36    H    8.131466418    6.699853992    -1.774289171
37    H    7.531629321    6.935777312    -3.436976528
38    H    7.853522251    9.172478302    -1.319178311
39    H    7.246583549    9.412382517    -2.978695094
40    H    10.063779166    8.351491911    -2.250709535
41    H    9.455244514    8.602998367    -3.907908163
42    H    9.794018871    10.821887059    -1.773619279
43    H    9.179901279    11.076473833    -3.428410662
44    H    12.003242673    10.011511438    -2.721438373
45    H    11.388516994    10.272170000    -4.373316231
46    H    11.807683131    12.495292152    -2.250980161
47    H    11.189574490    12.757598525    -3.912656957
48    H    12.850621048    12.143790166    -3.660694589
49    C    -0.616378913    0.975968193    -1.013972035
50    H    -1.705171621    1.078702392    -0.802166373
51    H    -0.548608159    0.540061702    -2.037246816
---
H36C17, RHF, CHARGE=0, MULT=1
HF=-94.2
1    C    -0.203892899    -0.137688518    0.012089952
2    C    1.326623026    -0.093977896    -0.002875385
3    C    1.929336570    1.324256960    -0.002052216
4    C    3.471308943    1.354830653    -0.001998183
5    C    4.067216533    2.777421736    -0.000919164
6    C    5.609112656    2.814524992    0.000394844
7    C    6.201300964    4.239096034    -0.001507328
8    C    7.743253736    4.276364102    -0.000011413
9    C    8.339357609    5.699070599    -0.004021714
10    C    9.881667737    5.729923113    -0.001511188
11    C    10.483575825    7.150125797    -0.007528305
12    H    -0.623564178    0.373136552    0.902293357
13    H    -0.638891639    0.339096059    -0.889632463
14    H    -0.556436775    -1.189660678    0.035349491
15    H    1.703180258    -0.658135583    0.881614929
16    H    1.685780529    -0.649700577    -0.899987224
17    H    1.553255634    1.877398424    -0.893320893
18    H    1.554013565    1.876924866    0.889722003
19    H    3.847144283    0.802248002    -0.893471834
20    H    3.846497186    0.801650796    0.889514621
21    H    3.691087044    3.329693709    -0.892624140
22    H    3.689632770    3.328898809    0.890777698
23    H    5.985822366    2.264593348    0.893252011
24    H    5.987644194    2.261683967    -0.889902051
25    H    5.824322724    4.788700362    -0.894450569
26    H    5.822622843    4.792014821    0.888672551
27    H    8.118855572    3.727280755    0.893901855
28    H    8.121102426    3.721572046    -0.889438541
29    H    7.965208207    6.248480226    -0.898227337
30    H    7.962167920    6.254980898    0.884867100
31    H    10.254611053    5.181023386    0.893604453
32    H    10.257896640    5.172173037    -0.889771269
33    H    10.112276657    7.699276952    -0.903100679
34    H    10.107470904    7.708929052    0.880025012
35    C    12.026145719    7.176949023    -0.003381145
36    C    12.626830388    8.597616530    -0.011496262
37    H    12.402859868    6.617063935    -0.889989862
38    H    12.397733788    6.629389081    0.893023740
39    H    12.255451629    9.144020752    -0.908784981
40    H    12.248258922    9.157178017    0.874513269
41    C    14.169113920    8.630115436    -0.005525505
42    H    14.541640800    8.085786775    0.892548983
43    H    14.548832024    8.070075527    -0.890609772
44    C    14.764466885    10.052794745    -0.015362114
45    H    14.384637583    10.613419579    0.869594894
46    H    14.391940149    10.597531657    -0.913449237
47    C    16.304913255    10.092360161    -0.009715409
48    C    16.908095347    11.499850380    -0.024272566
49    H    16.687151194    9.555430127    0.889188426
50    H    16.694373711    9.533845465    -0.892364393
51    H    18.016118245    11.440808250    -0.036878280
52    H    16.616037471    12.083073072    0.872484845
53    H    16.595366540    12.074474887    -0.919532058
---
H14C18, RHF, CHARGE=0, MULT=1
HF=66.6
1    C    -0.000772614    -0.000959934    -0.001081463
2    C    1.405003746    0.001085240    0.000353169
3    C    2.110415590    1.216671534    0.000157494
4    C    1.403228120    2.431385217    -0.000773152
5    C    -0.002459084    2.431749301    -0.003199125
6    C    -0.724434302    1.214843631    -0.004764921
7    C    -2.931382477    1.184875191    -1.226750312
8    C    -2.210566632    1.214275687    -0.010854162
9    C    -2.941360435    1.243242894    1.198989744
10    C    -4.346250875    1.242778125    1.193032698
11    C    -5.067104165    1.213115671    -0.022728404
12    C    -4.336224244    1.184188165    -1.232600516
13    C    -8.682843695    0.000288412    0.000098110
14    C    -7.277112618    -0.001910620    0.009983443
15    C    -6.553231930    1.213149984    -0.030002605
16    C    -7.275007623    2.429252521    -0.078979651
17    C    -8.680580877    2.428884849    -0.088763265
18    C    -9.387922387    1.215046710    -0.049496748
19    H    -0.530317441    -0.955004550    0.000349477
20    H    1.948338398    -0.944458416    0.001644818
21    H    3.200703584    1.217544028    0.000584133
22    H    1.945280956    3.377692494    0.000194473
23    H    -0.533413128    3.385002410    -0.004585615
24    H    -2.399672762    1.162433353    -2.179503622
25    H    -2.417343921    1.266194729    2.156006489
26    H    -4.878281728    1.266077122    2.145591587
27    H    -4.860378537    1.161134989    -2.189560762
28    H    -9.226538144    -0.944560296    0.030903258
29    H    -6.747752666    -0.955281836    0.048610839
30    H    -6.743805208    3.381964351    -0.109928307
31    H    -9.222486967    3.374490037    -0.127200581
32    H    -10.478119624    1.215546814    -0.057681802
---
H18C18, RHF, CHARGE=0, MULT=1
HF=68
1    C    -0.000132527    0.000084248    -0.000138930
2    C    1.405236138    0.000183203    0.000461964
3    C    2.112364902    1.214825112    -0.000060325
4    C    1.406089206    2.429566635    0.001622467
5    C    0.000187743    2.431414608    0.001765070
6    C    -0.724686825    1.216343987    -0.003172855
7    C    -2.215404131    1.209772627    0.000131554
8    C    -2.909260301    1.061146265    -1.343655524
9    C    -3.383190130    2.395951857    -1.961832648
10    C    -4.161111878    2.240323004    -3.257912532
11    C    -3.410841887    2.451284148    -4.528659109
12    C    -3.231514998    3.755419335    -5.049473231
13    C    -2.872141960    1.358870554    -5.248534516
14    C    -2.169268657    1.565392669    -6.448454659
15    C    -1.996473403    2.865542360    -6.952578340
16    C    -2.530453808    3.959644903    -6.250292958
17    C    -2.898635874    1.298866786    1.159910872
18    C    -5.480281597    1.958747418    -3.279948239
19    H    -0.529338868    -0.954177792    0.003818670
20    H    1.947206986    -0.946169081    0.001885516
21    H    3.202573438    1.214400737    -0.000646921
22    H    1.948980081    3.375564951    0.003712577
23    H    -0.526616219    3.386909060    0.008197471
24    H    -3.780308290    0.374994331    -1.224340137
25    H    -2.227310956    0.550716408    -2.060814666
26    H    -4.017578696    2.943340146    -1.226018267
27    H    -2.498847215    3.050330012    -2.134133112
28    H    -3.640330443    4.618460621    -4.521515517
29    H    -2.999370532    0.339956871    -4.879618752
30    H    -1.758200563    0.712036749    -6.988945622
31    H    -1.452452518    3.024797865    -7.883790220
32    H    -2.401840396    4.970962788    -6.637514262
33    H    -2.417709602    1.386983786    2.133312876
34    H    -3.986139500    1.287791666    1.222888143
35    H    -6.057041847    1.862789375    -4.198833915
36    H    -6.080302841    1.806133540    -2.383856946
---
H18C18, RHF, CHARGE=0, MULT=1
HF=38.3
1    C    -0.000293133    -0.000289834    -0.000842638
2    C    1.422497599    0.000498283    0.002752460
3    C    2.122290666    1.249887469    -0.000022712
4    C    1.395097012    2.427442026    0.412112572
5    C    -0.019980351    2.417378707    0.377447300
6    C    -0.700163548    1.191956509    0.118580154
7    C    2.180294091    -1.235642248    0.110392840
8    C    3.540755372    -1.209869622    0.214713633
9    C    4.277986498    0.021976325    -0.016406461
10    C    3.558035144    1.213165810    -0.353006722
11    C    4.267988421    2.246703823    -1.069415570
12    C    5.682740056    2.271775070    -1.030170235
13    C    6.381125066    1.175239428    -0.445490755
14    C    5.700496369    0.047403401    -0.009559863
15    H    7.470597700    1.196102062    -0.376316768
16    C    3.533579754    3.212057612    -1.971863841
17    C    2.113165308    3.614443725    1.012808443
18    H    -1.789990195    1.174917241    0.055475263
19    H    -0.544512504    -0.941626050    -0.091449825
20    C    -0.855755682    3.647450358    0.634788697
21    H    1.636810418    -2.180465567    0.161967065
22    H    4.100056002    -2.124426547    0.418087670
23    C    6.499942267    3.400067773    -1.610400264
24    H    6.259691061    -0.823991118    0.334840933
25    H    3.602799573    4.260296507    -1.614423487
26    H    2.459662168    2.968425684    -2.091216208
27    H    3.962615556    3.178448714    -2.997197281
28    H    2.026571472    4.523749717    0.382735296
29    H    3.190909821    3.430259876    1.190129601
30    H    1.684337479    3.855862546    2.010141809
31    H    -0.497506439    4.517837840    0.046667911
32    H    -0.841083196    3.926180166    1.709814861
33    H    -1.918671673    3.495169392    0.354768679
34    H    7.563257379    3.348676018    -1.297158292
35    H    6.123207149    4.391077378    -1.282165303
36    H    6.488138972    3.375300749    -2.720699298
---
H20C18, RHF, CHARGE=0, MULT=1
HF=30.9
1    C    -0.000084407    -0.000013400    0.000094162
2    C    1.415670696    -0.000201550    -0.004895629
3    C    2.139979936    1.202904707    0.003205896
4    C    1.477316346    2.453947351    0.017645756
5    C    0.081787286    2.444207473    -0.213163230
6    C    -0.642815319    1.240084929    -0.222730442
7    C    -0.383686237    0.202432592    3.246378564
8    C    0.994976416    0.224769502    3.568064462
9    C    1.716611722    1.429056385    3.578847422
10    C    1.088621258    2.659326453    3.265030896
11    C    -0.322865261    2.655497436    3.177950159
12    C    -1.045617880    1.450202035    3.169185696
13    C    -1.110846101    -1.088952102    2.940168837
14    C    -0.796716072    -1.254488093    0.284625906
15    C    2.211372097    3.741407883    0.323135706
16    C    1.887201381    3.912157817    2.976914139
17    H    1.967758958    -0.941388677    0.021296048
18    H    3.230092699    1.155422807    0.033107755
19    H    -0.462497755    3.380667882    -0.348278497
20    H    -1.724292748    1.284549527    -0.364793430
21    H    1.527754485    -0.704189597    3.780616669
22    H    2.785251943    1.395451656    3.798553932
23    H    -0.872771283    3.592755520    3.076378483
24    H    -2.130795174    1.494567477    3.060719603
25    H    -2.203977880    -0.898282266    2.838635264
26    H    -1.012397387    -1.770648940    3.819419305
27    H    -0.507702371    -2.037371030    -0.457254320
28    H    -1.880951592    -1.068506444    0.105829663
29    H    1.543330529    4.615201728    0.145147678
30    H    3.047438238    3.857534448    -0.407842000
31    H    1.203339376    4.785941056    2.873199019
32    H    2.524141980    4.141258021    3.865234922
33    C    2.819003283    3.865588806    1.741605082
34    C    -0.629762216    -1.871599123    1.694476285
35    H    3.573973900    3.060069285    1.885118292
36    H    3.400815265    4.819378297    1.751257518
37    H    0.434040329    -2.167497408    1.838908601
38    H    -1.202788659    -2.831043246    1.686494342
---
H22C18, RHF, CHARGE=0, MULT=1
HF=13.7
1    C    0.000012464    -0.000259419    0.000011123
2    C    1.420346338    -0.000465273    -0.000106734
3    C    2.173190004    1.187165080    0.000095402
4    C    1.532988427    2.435398290    0.003908212
5    C    0.130690678    2.472558293    0.011469835
6    C    -0.614620780    1.280377041    0.010632555
7    C    -0.826398038    -1.313466639    -0.037481840
8    C    -0.053611775    -2.381951791    -0.882456418
9    C    -2.131669683    -1.074789997    -0.869413994
10    C    -1.146576701    -1.836943479    1.460142495
11    C    0.158504911    -2.078157092    2.291708198
12    C    -1.917091066    -0.767181347    2.305559887
13    C    -1.975147952    -3.148834406    1.422771281
14    C    -1.362382239    -4.430312262    1.408968808
15    C    -2.109061880    -5.621759336    1.408738109
16    C    -3.511258906    -5.582678346    1.419081109
17    C    -4.149754837    -4.333527102    1.425584943
18    C    -3.395664114    -3.146832074    1.426209106
19    H    1.989844752    -0.931273905    0.002526530
20    H    3.262817420    1.132820069    -0.002896180
21    H    2.113351951    3.357702640    0.001886268
22    H    -0.389247540    3.431456497    0.017854921
23    H    -1.700140933    1.391142745    0.021422624
24    H    -0.686212994    -3.260322406    -1.123907679
25    H    0.853506168    -2.778936410    -0.388540813
26    H    0.271576016    -1.954800355    -1.854944388
27    H    -2.652031803    -2.023899583    -1.111075887
28    H    -2.877531449    -0.431429957    -0.365205399
29    H    -1.896116583    -0.591718251    -1.841573331
30    H    0.680631804    -1.130029147    2.533458484
31    H    0.903073856    -2.722812868    1.787338276
32    H    -0.077792402    -2.560953328    3.263800368
33    H    -1.282704193    0.109848222    2.547230352
34    H    -2.823412861    -0.368194151    1.811772001
35    H    -2.243011653    -1.193969293    3.277971319
36    H    -0.276994334    -4.542355696    1.395254958
37    H    -1.590125511    -6.581201280    1.400630876
38    H    -4.093015237    -6.504120066    1.421177754
39    H    -5.239166157    -4.277812210    1.430438327
40    H    -3.963838518    -2.215272950    1.426862551
---
H36C18, RHF, CHARGE=0, MULT=1
HF=-90.4
1    C    0.190759470    -0.046427182    -0.010491041
2    C    1.724920346    -0.030985808    0.112453424
3    C    2.349132968    1.371815754    0.044937395
4    C    1.787137077    2.243815511    -1.088756375
5    C    0.252081087    2.219522240    -1.203020447
6    C    -0.364221826    0.796024764    -1.191060132
7    C    -1.919784588    0.800559136    -1.195576944
8    C    -2.577864096    1.143314853    -2.548077332
9    C    -4.121142364    1.123666507    -2.520751743
10    C    -4.764493192    1.494808065    -3.872541223
11    C    -6.306339613    1.523210181    -3.859791564
12    C    -6.928128949    1.895786234    -5.221784743
13    C    -8.469822892    1.931273374    -5.225119658
14    C    -9.083322995    2.293585269    -6.593496065
15    C    -10.625237425    2.328138746    -6.601027367
16    C    -11.239515417    2.686003061    -7.969870663
17    C    -12.780019273    2.725645070    -7.973881592
18    C    -13.409733453    3.071500591    -9.326065131
19    H    -0.253082697    0.302502189    0.949978274
20    H    -0.134440901    -1.105290094    -0.131198236
21    H    2.011008141    -0.508275884    1.077469059
22    H    2.167840280    -0.672586608    -0.683719941
23    H    3.451168342    1.274184745    -0.082989645
24    H    2.203403780    1.890898168    1.020124538
25    H    2.117043894    3.296480830    -0.933281559
26    H    2.236885948    1.927461900    -2.057988438
27    H    -0.181199155    2.830728257    -0.378465761
28    H    -0.026572726    2.739701553    -2.147174492
29    H    -0.033840761    0.284861058    -2.131120520
30    H    -2.290445800    1.504801404    -0.416153422
31    H    -2.277293640    -0.209661127    -0.887046359
32    H    -2.240735504    2.150125689    -2.883082651
33    H    -2.220961420    0.421449351    -3.318408195
34    H    -4.482502070    1.827684133    -1.736413581
35    H    -4.470289908    0.110648723    -2.215684238
36    H    -4.387956884    2.494081877    -4.191374006
37    H    -4.421575255    0.769546094    -4.645935109
38    H    -6.652600399    2.249154853    -3.088912077
39    H    -6.688374442    0.525683949    -3.543511504
40    H    -6.541835363    2.892498688    -5.536747349
41    H    -6.579967289    1.168208705    -5.990908567
42    H    -8.818887860    2.665772542    -4.463518517
43    H    -8.858256004    0.938098886    -4.902666292
44    H    -8.695742553    3.287896679    -6.913997671
45    H    -8.732056253    1.560552071    -7.355588103
46    H    -10.976276697    3.063670029    -5.841165364
47    H    -11.013165347    1.334974656    -6.277370591
48    H    -10.850145360    3.677209626    -8.297843387
49    H    -10.893739891    1.947858422    -8.729679551
50    H    -13.134003197    3.468085201    -7.221531176
51    H    -13.177637505    1.737835382    -7.644195826
52    H    -13.103225658    4.076804159    -9.679447628
53    H    -13.134633174    2.337382688    -10.110063551
54    H    -14.516394663    3.071287682    -9.243942458
---
H36C18, RHF, CHARGE=0, MULT=1
HF=-84.6
1    C    0.145447949    -0.163564126    -0.123302182
2    C    1.610728620    -0.226608261    0.351061412
3    C    2.155806249    1.213800556    0.378034783
4    H    -12.613785272    12.659079409    -2.491758692
5    C    1.030250737    2.151642509    -0.103525651
6    C    -0.117579679    1.269395109    -0.667397329
7    C    -1.553987699    1.778652413    -0.397729456
8    C    -1.956246548    3.047692605    -1.177829821
9    C    -3.410054206    3.504328478    -0.933934577
10    C    -3.790086629    4.790031164    -1.696953422
11    C    -5.235903642    5.269292027    -1.453811342
12    C    -5.587222257    6.579629370    -2.188073423
13    C    -7.033957241    7.063591512    -1.960203134
14    C    -7.372994873    8.378261792    -2.692444515
15    C    -8.823378055    8.860126789    -2.485497638
16    C    -9.156619349    10.174187639    -3.221704750
17    C    -10.608226861    10.654298505    -3.020649941
18    C    -10.942868141    11.972135494    -3.746067530
19    H    -0.535021939    -0.416727256    0.718108383
20    H    -0.049519685    -0.920219051    -0.912839728
21    H    1.680540266    -0.697859287    1.354419321
22    H    2.217378743    -0.862815404    -0.329004965
23    H    3.051466666    1.307169606    -0.273078461
24    H    2.490277468    1.492998983    1.399887763
25    H    -13.120009362    11.713676042    -3.927668323
26    H    -12.548053349    13.397715650    -4.119573502
27    H    0.685826678    2.789400584    0.738644197
28    H    1.405983792    2.848217041    -0.883117169
29    H    0.012748476    1.222732478    -1.777823267
30    H    -1.688196005    1.958706500    0.693340596
31    H    -2.265186502    0.961968995    -0.664564899
32    H    -1.267947514    3.880604198    -0.907823014
33    H    -1.813420488    2.864942018    -2.267764915
34    H    -3.563693353    3.668353819    0.157245190
35    H    -4.105477833    2.685152790    -1.228122553
36    H    -3.084926290    5.603653353    -1.409456000
37    H    -3.643927981    4.620583763    -2.788660566
38    H    -5.396140938    5.410301446    -0.360297495
39    H    -5.943508019    4.470115730    -1.773146210
40    H    -4.881456271    7.378366723    -1.862899284
41    H    -5.419410604    6.439714384    -3.280791156
42    H    -7.205692502    7.199854460    -0.867866024
43    H    -7.740704963    6.268197868    -2.290819016
44    H    -6.672891416    9.175063467    -2.350484980
45    H    -7.186881501    8.245239559    -3.782980834
46    H    -9.010236956    8.995626965    -1.395438106
47    H    -9.524425789    8.063907307    -2.826334625
48    H    -8.458200417    10.971386123    -2.877830358
49    H    -8.965690507    10.040145717    -4.311279855
50    H    -10.803188635    10.781420459    -1.930843135
51    H    -11.306564986    9.860483981    -3.372606594
52    H    -10.253662585    12.774864122    -3.395712145
53    H    -10.751088116    11.854893387    -4.837768950
54    C    -12.383619700    12.455474926    -3.557191201
---
H38C18, RHF, CHARGE=0, MULT=1
HF=-59.9
1    C    -0.043611597    0.087143453    -0.040325522
2    C    1.587249200    0.089460364    -0.065737578
3    C    2.435520184    1.466803810    -0.064272175
4    C    3.910280717    1.230255405    0.425214177
5    C    2.576047613    2.267552520    -1.390088741
6    C    1.885665426    2.470581755    1.002300020
7    C    2.231855045    -1.189424971    -0.865416560
8    C    3.326200095    -1.878276601    0.029783842
9    C    2.899661070    -0.893882446    -2.238183528
10    C    1.242865113    -2.371510829    -1.156563187
11    C    -0.913159570    0.928975467    -1.114225470
12    C    -2.376786459    0.367726667    -1.228606670
13    C    -1.084928472    2.461461799    -0.913119334
14    C    -0.365352343    0.733765833    -2.566414208
15    C    -0.673494771    -0.090568825    1.463918128
16    C    -1.383755329    1.149738940    2.076469742
17    C    -1.723425536    -1.261018407    1.461433000
18    C    0.334421041    -0.551001249    2.574168111
19    H    -0.264349690    -0.930845195    -0.434384679
20    H    1.819159614    -0.231275712    0.975205863
21    H    3.958693829    0.623225439    1.350885658
22    H    4.553673596    0.756903109    -0.339856217
23    H    4.410838210    2.193329915    0.667614533
24    H    2.946584351    1.668711634    -2.240310416
25    H    -0.149068273    3.033485845    -1.032988311
26    H    3.307016577    3.098653814    -1.271045693
27    H    1.968749959    2.074288781    2.033481752
28    H    -0.728499559    2.038599148    2.126965582
29    H    2.460109493    3.422652046    0.992442865
30    H    4.278428033    -1.318995152    0.079263497
31    H    2.982273951    -2.044764395    1.069785996
32    H    3.604576172    -2.877656261    -0.369551820
33    H    3.810401473    -0.270730549    -2.159174273
34    H    0.664576026    1.098544341    -2.702885625
35    H    3.237554771    -1.834272700    -2.727825930
36    H    0.453750951    -2.121738678    -1.891231164
37    H    0.763546174    -2.763761213    -0.237637313
38    H    1.779646029    -3.238227020    -1.602560079
39    H    -2.399928050    -0.733078914    -1.354450411
40    H    -3.017436348    0.636182540    -0.367878665
41    H    -2.898134117    0.785979960    -2.117365425
42    H    1.639507376    2.751371943    -1.717375401
43    H    -1.512685990    2.740858490    0.065886755
44    H    -1.783115273    2.880664138    -1.672164917
45    H    2.211816235    -0.410444488    -2.955686508
46    H    -0.394137554    -0.326374031    -2.887127646
47    H    -0.977717548    1.293903401    -3.306637735
48    H    0.835572903    2.758402803    0.838918742
49    H    -2.311502574    1.432987836    1.544406718
50    H    -1.704765947    0.950061764    3.123061357
51    H    -2.656469017    -1.026866160    0.918054553
52    H    -1.312526292    -2.194881014    1.028684833
53    H    -2.049298946    -1.511949011    2.494186071
54    H    0.848559214    -1.499303005    2.320164981
55    H    1.096683398    0.210262060    2.826763569
56    H    -0.194959747    -0.751309889    3.532105541
---
H38C18, RHF, CHARGE=0, MULT=1
HF=-99.1
1    C    0.000015726    -0.000044134    0.000024464
2    C    1.531232998    0.000029471    -0.000044039
3    C    2.174775539    1.400315646    0.000036647
4    C    3.716976801    1.384697764    -0.012156627
5    C    4.359025751    2.787193163    0.001365694
6    C    5.901295521    2.771482760    -0.023357872
7    C    6.543511210    4.173738967    0.003159980
8    C    8.085554780    4.158362520    -0.033447943
9    C    8.728044544    5.560206121    0.005400792
10    C    10.269794604    5.545278086    -0.042132913
11    C    10.912618626    6.946609245    0.008031617
12    C    12.454024002    6.932185633    -0.049150075
13    C    13.097231474    8.332953498    0.011042983
14    C    14.638331530    8.319048413    -0.054307570
15    C    15.281871247    9.719223222    0.014437089
16    C    16.822366676    9.706192923    -0.057403574
17    C    17.467859682    11.103574914    0.017854724
18    C    18.997282382    11.105244246    -0.056161644
19    H    -0.382375347    -1.041718131    0.005003103
20    H    -0.412904670    0.501407746    -0.898702707
21    H    -0.413084170    0.510181128    0.893645573
22    H    1.882598759    -0.570540428    -0.890788759
23    H    1.882934839    -0.570083015    0.890921300
24    H    1.822148304    1.960503039    0.896428733
25    H    1.808981748    1.967601244    -0.886596754
26    H    4.067551420    0.832059598    -0.913931914
27    H    4.082320887    0.808903332    0.869079554
28    H    4.014732329    3.335847970    0.907976158
29    H    3.987236030    3.366595564    -0.874793680
30    H    6.244742709    2.230651754    -0.934978739
31    H    6.273723833    2.184466382    0.847447246
32    H    6.206173066    4.710804115    0.919275872
33    H    6.165134385    4.764234367    -0.862705705
34    H    8.422067135    3.628790580    -0.954222036
35    H    8.464512943    3.560695673    0.827232181
36    H    8.397171604    6.086267909    0.930220853
37    H    8.343652900    6.161015296    -0.850662179
38    H    10.599882833    5.026153243    -0.971147783
39    H    10.654673773    4.937927358    0.809084721
[truncated: 1,039,236 more chars]
